# Supplementary material for: Translation of SBGN maps: Process Description to Activity Flow
Source: BMC Syst Biol. 2013 Oct 31;7:115. doi: 10.1186/1752-0509-7-115 (PMC4228393; doi:10.1186/1752-0509-7-115)
Supplement: Additional file 1 — Example file glycolysis. This file provides the SBGN PD map for glycolysis used for the PD to AF translations shown in Figures 13 and 16. [file 1752-0509-7-115-S1.zip]

Archive with 1 entries (1 files):
- 1236642352979335_add1.gml
