# Supplementary material for: Translation of SBGN maps: Process Description to Activity Flow
Source: BMC Syst Biol. 2013 Oct 31;7:115. doi: 10.1186/1752-0509-7-115 (PMC4228393; doi:10.1186/1752-0509-7-115)
Supplement: Additional file 1 — Example file glycolysis. This file provides the SBGN PD map for glycolysis used for the PD to AF translations shown in Figures 13 and 16. [file 1752-0509-7-115-S1.zip › 1236642352979335_add1.gml]

# generated with VANTED V2.1.0 at Mon Oct 14 15:24:41 CEST 2013
graph [
  sbgn [
    role "PROCESSDESCRIPTION"
  ]
  directed 1
  node [
    id 1
    zlevel -1

    graphics [
      x 120.0
      y 170.0
      w 60.0
      h 60.0
      fill "#FFFFFF"
      outline "#000000"
      frameThickness 1.5
      gradient 0.0
      rounding 5.0
      type "oval"
    ]
    label "glucose"
    labelgraphics [
      alignment "left"
      anchor "c"
      color "#000000"
      fontName "Arial"
      fontSize 12
      fontStyle "plain"
      type "text"
    ]
    sbgn [
      role "SIMPLECHEMICAL"
    ]
  ]
  node [
    id 2
    zlevel -1

    graphics [
      x 350.0
      y 170.0
      w 60.0
      h 60.0
      fill "#FFFFFF"
      outline "#000000"
      frameThickness 1.5
      gradient 0.0
      rounding 5.0
      type "oval"
    ]
    label "<html><center>glucose<br>6P"
    labelgraphics [
      alignment "left"
      anchor "c"
      color "#000000"
      fontName "Arial"
      fontSize 12
      fontStyle "plain"
      type "text"
    ]
    sbgn [
      role "SIMPLECHEMICAL"
    ]
  ]
  node [
    id 3
    zlevel -1

    graphics [
      x 550.0
      y 170.0
      w 60.0
      h 60.0
      fill "#FFFFFF"
      outline "#000000"
      frameThickness 1.5
      gradient 0.0
      rounding 5.0
      type "oval"
    ]
    label "<html><center>fructose<br>6P"
    labelgraphics [
      alignment "left"
      anchor "c"
      color "#000000"
      fontName "Arial"
      fontSize 12
      fontStyle "plain"
      type "text"
    ]
    sbgn [
      role "SIMPLECHEMICAL"
    ]
  ]
  node [
    id 4
    zlevel -1

    graphics [
      x 760.0
      y 170.0
      w 60.0
      h 60.0
      fill "#FFFFFF"
      outline "#000000"
      frameThickness 1.5
      gradient 0.0
      rounding 5.0
      type "oval"
    ]
    label "<html><center>fructose<br>1,6P"
    labelgraphics [
      alignment "left"
      anchor "c"
      color "#000000"
      fontName "Arial"
      fontSize 12
      fontStyle "plain"
      type "text"
    ]
    sbgn [
      role "SIMPLECHEMICAL"
    ]
  ]
  node [
    id 5
    zlevel -1

    graphics [
      x 990.0
      y 270.0
      w 60.0
      h 60.0
      fill "#FFFFFF"
      outline "#000000"
      frameThickness 1.5
      gradient 0.0
      rounding 5.0
      type "oval"
    ]
    label "GA-3P"
    labelgraphics [
      alignment "left"
      anchor "c"
      color "#000000"
      fontName "Arial"
      fontSize 12
      fontStyle "plain"
      type "text"
    ]
    sbgn [
      role "SIMPLECHEMICAL"
    ]
  ]
  node [
    id 6
    zlevel -1

    graphics [
      x 990.0
      y 70.0
      w 60.0
      h 60.0
      fill "#FFFFFF"
      outline "#000000"
      frameThickness 1.5
      gradient 0.0
      rounding 5.0
      type "oval"
    ]
    label "DHA-P"
    labelgraphics [
      alignment "left"
      anchor "c"
      color "#000000"
      fontName "Arial"
      fontSize 12
      fontStyle "plain"
      type "text"
    ]
    sbgn [
      role "SIMPLECHEMICAL"
    ]
  ]
  node [
    id 7
    zlevel -1

    graphics [
      x 170.0
      y 260.0
      w 60.0
      h 60.0
      fill "#FFFFFF"
      outline "#000000"
      frameThickness 1.5
      gradient -0.3
      rounding 5.0
      type "oval"
    ]
    label "ATP"
    labelgraphics [
      alignment "left"
      anchor "c"
      color "#000000"
      fontName "Arial"
      fontSize 12
      fontStyle "plain"
      type "text"
    ]
    sbgn [
      role "SIMPLECHEMICAL"
    ]
  ]
  node [
    id 8
    zlevel -1

    graphics [
      x 300.0
      y 260.0
      w 60.0
      h 60.0
      fill "#FFFFFF"
      outline "#000000"
      frameThickness 1.5
      gradient -0.3
      rounding 5.0
      type "oval"
    ]
    label "ADP"
    labelgraphics [
      alignment "left"
      anchor "c"
      color "#000000"
      fontName "Arial"
      fontSize 12
      fontStyle "plain"
      type "text"
    ]
    sbgn [
      role "SIMPLECHEMICAL"
    ]
  ]
  node [
    id 9
    zlevel -1

    graphics [
      x 230.0
      y 170.0
      w 20.0
      h 20.0
      fill "#FFFFFF"
      outline "#000000"
      frameThickness 1.5
      gradient 0.0
      rounding 0.0
      type "rectangle"
    ]
    label ""
    labelgraphics [
      alignment "left"
      anchor "c"
      color "#000000"
      fontName "Arial"
      fontSize 12
      fontStyle "plain"
      type "text"
    ]
    sbgn [
      role "PROCESS"
    ]
  ]
  node [
    id 10
    zlevel -1

    graphics [
      x 230.0
      y 70.0
      w 120.0
      h 60.0
      fill "#FFFFFF"
      outline "#000000"
      frameThickness 1.5
      gradient 0.0
      rounding 15.0
      type "rectangle"
    ]
    label "hexokinase"
    labelgraphics [
      alignment "left"
      anchor "c"
      color "#000000"
      fontName "Arial"
      fontSize 12
      fontStyle "plain"
      type "text"
    ]
    sbgn [
      role "MACROMOLECULE"
    ]
  ]
  node [
    id 11
    zlevel -1

    graphics [
      x 440.0
      y 170.0
      w 20.0
      h 20.0
      fill "#FFFFFF"
      outline "#000000"
      frameThickness 1.5
      gradient 0.0
      rounding 0.0
      type "rectangle"
    ]
    label ""
    labelgraphics [
      alignment "left"
      anchor "c"
      color "#000000"
      fontName "Arial"
      fontSize 12
      fontStyle "plain"
      type "text"
    ]
    sbgn [
      role "PROCESS"
    ]
  ]
  node [
    id 12
    zlevel -1

    graphics [
      x 660.0
      y 170.0
      w 20.0
      h 20.0
      fill "#FFFFFF"
      outline "#000000"
      frameThickness 1.5
      gradient 0.0
      rounding 0.0
      type "rectangle"
    ]
    label ""
    labelgraphics [
      alignment "left"
      anchor "c"
      color "#000000"
      fontName "Arial"
      fontSize 12
      fontStyle "plain"
      type "text"
    ]
    sbgn [
      role "PROCESS"
    ]
  ]
  node [
    id 13
    zlevel -1

    graphics [
      x 730.0
      y 260.0
      w 60.0
      h 60.0
      fill "#FFFFFF"
      outline "#000000"
      frameThickness 1.5
      gradient -0.3
      rounding 5.0
      type "oval"
    ]
    label "ADP"
    labelgraphics [
      alignment "left"
      anchor "c"
      color "#000000"
      fontName "Arial"
      fontSize 12
      fontStyle "plain"
      type "text"
    ]
    sbgn [
      role "SIMPLECHEMICAL"
    ]
  ]
  node [
    id 14
    zlevel -1

    graphics [
      x 600.0
      y 260.0
      w 60.0
      h 60.0
      fill "#FFFFFF"
      outline "#000000"
      frameThickness 1.5
      gradient -0.3
      rounding 5.0
      type "oval"
    ]
    label "ATP"
    labelgraphics [
      alignment "left"
      anchor "c"
      color "#000000"
      fontName "Arial"
      fontSize 12
      fontStyle "plain"
      type "text"
    ]
    sbgn [
      role "SIMPLECHEMICAL"
    ]
  ]
  node [
    id 15
    zlevel -1

    graphics [
      x 990.0
      y 170.0
      w 20.0
      h 20.0
      fill "#FFFFFF"
      outline "#000000"
      frameThickness 1.5
      gradient 0.0
      rounding 0.0
      type "rectangle"
    ]
    label ""
    labelgraphics [
      alignment "left"
      anchor "c"
      color "#000000"
      fontName "Arial"
      fontSize 12
      fontStyle "plain"
      type "text"
    ]
    sbgn [
      role "PROCESS"
    ]
  ]
  node [
    id 16
    zlevel -1

    graphics [
      x 1140.0
      y 170.0
      w 120.0
      h 60.0
      fill "#FFFFFF"
      outline "#000000"
      frameThickness 1.5
      gradient 0.0
      rounding 15.0
      type "rectangle"
    ]
    label "<html><center>triose-P<br>isomerase"
    labelgraphics [
      alignment "left"
      anchor "c"
      color "#000000"
      fontName "Arial"
      fontSize 12
      fontStyle "plain"
      type "text"
    ]
    sbgn [
      role "MACROMOLECULE"
    ]
  ]
  node [
    id 17
    zlevel -1

    graphics [
      x 880.0
      y 170.0
      w 20.0
      h 20.0
      fill "#FFFFFF"
      outline "#000000"
      frameThickness 1.5
      gradient 0.0
      rounding 0.0
      type "rectangle"
    ]
    label ""
    labelgraphics [
      alignment "left"
      anchor "c"
      color "#000000"
      fontName "Arial"
      fontSize 12
      fontStyle "plain"
      type "text"
    ]
    sbgn [
      role "PROCESS"
    ]
  ]
  node [
    id 18
    zlevel -1

    graphics [
      x 440.0
      y 70.0
      w 120.0
      h 60.0
      fill "#FFFFFF"
      outline "#000000"
      frameThickness 1.5
      gradient 0.0
      rounding 15.0
      type "rectangle"
    ]
    label "<html><center>glucose-6P<br>isomerase"
    labelgraphics [
      alignment "left"
      anchor "c"
      color "#000000"
      fontName "Arial"
      fontSize 12
      fontStyle "plain"
      type "text"
    ]
    sbgn [
      role "MACROMOLECULE"
    ]
  ]
  node [
    id 19
    zlevel -1

    graphics [
      x 880.0
      y 70.0
      w 120.0
      h 60.0
      fill "#FFFFFF"
      outline "#000000"
      frameThickness 1.5
      gradient 0.0
      rounding 15.0
      type "rectangle"
    ]
    label "adolase"
    labelgraphics [
      alignment "left"
      anchor "c"
      color "#000000"
      fontName "Arial"
      fontSize 12
      fontStyle "plain"
      type "text"
    ]
    sbgn [
      role "MACROMOLECULE"
    ]
  ]
  node [
    id 20
    zlevel -1

    graphics [
      x 660.0
      y 70.0
      w 120.0
      h 60.0
      fill "#FFFFFF"
      outline "#000000"
      frameThickness 1.5
      gradient 0.0
      rounding 15.0
      type "rectangle"
    ]
    label "<html><center>phospho<br>fructokinase"
    labelgraphics [
      alignment "left"
      anchor "c"
      color "#000000"
      fontName "Arial"
      fontSize 12
      fontStyle "plain"
      type "text"
    ]
    sbgn [
      role "MACROMOLECULE"
    ]
  ]
  node [
    id 21
    zlevel -1

    graphics [
      x 990.0
      y 380.0
      w 20.0
      h 20.0
      fill "#FFFFFF"
      outline "#000000"
      frameThickness 1.5
      gradient 0.0
      rounding 0.0
      type "rectangle"
    ]
    label ""
    labelgraphics [
      alignment "left"
      anchor "c"
      color "#000000"
      fontName "Arial"
      fontSize 12
      fontStyle "plain"
      type "text"
    ]
    sbgn [
      role "PROCESS"
    ]
  ]
  node [
    id 22
    zlevel -1

    graphics [
      x 990.0
      y 490.0
      w 60.0
      h 60.0
      fill "#FFFFFF"
      outline "#000000"
      frameThickness 1.5
      gradient 0.0
      rounding 5.0
      type "oval"
    ]
    label "1,3 BPG"
    labelgraphics [
      alignment "left"
      anchor "c"
      color "#000000"
      fontName "Arial"
      fontSize 12
      fontStyle "plain"
      type "text"
    ]
    sbgn [
      role "SIMPLECHEMICAL"
    ]
  ]
  node [
    id 23
    zlevel -1

    graphics [
      x 1140.0
      y 380.0
      w 120.0
      h 60.0
      fill "#FFFFFF"
      outline "#000000"
      frameThickness 1.5
      gradient 0.0
      rounding 15.0
      type "rectangle"
    ]
    label "GAPDH"
    labelgraphics [
      alignment "left"
      anchor "c"
      color "#000000"
      fontName "Arial"
      fontSize 12
      fontStyle "plain"
      type "text"
    ]
    sbgn [
      role "MACROMOLECULE"
    ]
  ]
  node [
    id 24
    zlevel -1

    graphics [
      x 910.0
      y 310.0
      w 60.0
      h 60.0
      fill "#FFFFFF"
      outline "#000000"
      frameThickness 1.5
      gradient 0.0
      rounding 5.0
      type "oval"
    ]
    label "Pi"
    labelgraphics [
      alignment "left"
      anchor "c"
      color "#000000"
      fontName "Arial"
      fontSize 12
      fontStyle "plain"
      type "text"
    ]
    sbgn [
      role "SIMPLECHEMICAL"
    ]
  ]
  node [
    id 25
    zlevel -1

    graphics [
      x 1080.0
      y 310.0
      w 60.0
      h 60.0
      fill "#FFFFFF"
      outline "#000000"
      frameThickness 1.5
      gradient 0.0
      rounding 5.0
      type "oval"
    ]
    label "NAD"
    labelgraphics [
      alignment "left"
      anchor "c"
      color "#000000"
      fontName "Arial"
      fontSize 12
      fontStyle "plain"
      type "text"
    ]
    sbgn [
      role "SIMPLECHEMICAL"
    ]
  ]
  node [
    id 26
    zlevel -1

    graphics [
      x 1080.0
      y 450.0
      w 60.0
      h 60.0
      fill "#FFFFFF"
      outline "#000000"
      frameThickness 1.5
      gradient 0.0
      rounding 5.0
      type "oval"
    ]
    label "<html>H<sup>+</sup>"
    labelgraphics [
      alignment "left"
      anchor "c"
      color "#000000"
      fontName "Arial"
      fontSize 12
      fontStyle "plain"
      type "text"
    ]
    sbgn [
      role "SIMPLECHEMICAL"
    ]
  ]
  node [
    id 27
    zlevel -1

    graphics [
      x 1080.0
      y 520.0
      w 60.0
      h 60.0
      fill "#FFFFFF"
      outline "#000000"
      frameThickness 1.5
      gradient 0.0
      rounding 5.0
      type "oval"
    ]
    label "NADH"
    labelgraphics [
      alignment "left"
      anchor "c"
      color "#000000"
      fontName "Arial"
      fontSize 12
      fontStyle "plain"
      type "text"
    ]
    sbgn [
      role "SIMPLECHEMICAL"
    ]
  ]
  node [
    id 28
    zlevel -1

    graphics [
      x 750.0
      y 490.0
      w 60.0
      h 60.0
      fill "#FFFFFF"
      outline "#000000"
      frameThickness 1.5
      gradient 0.0
      rounding 5.0
      type "oval"
    ]
    label "3 PG"
    labelgraphics [
      alignment "left"
      anchor "c"
      color "#000000"
      fontName "Arial"
      fontSize 12
      fontStyle "plain"
      type "text"
    ]
    sbgn [
      role "SIMPLECHEMICAL"
    ]
  ]
  node [
    id 29
    zlevel -1

    graphics [
      x 520.0
      y 490.0
      w 60.0
      h 60.0
      fill "#FFFFFF"
      outline "#000000"
      frameThickness 1.5
      gradient 0.0
      rounding 5.0
      type "oval"
    ]
    label "2 PG"
    labelgraphics [
      alignment "left"
      anchor "c"
      color "#000000"
      fontName "Arial"
      fontSize 12
      fontStyle "plain"
      type "text"
    ]
    sbgn [
      role "SIMPLECHEMICAL"
    ]
  ]
  node [
    id 30
    zlevel -1

    graphics [
      x 300.0
      y 490.0
      w 60.0
      h 60.0
      fill "#FFFFFF"
      outline "#000000"
      frameThickness 1.5
      gradient 0.0
      rounding 5.0
      type "oval"
    ]
    label "PEP"
    labelgraphics [
      alignment "left"
      anchor "c"
      color "#000000"
      fontName "Arial"
      fontSize 12
      fontStyle "plain"
      type "text"
    ]
    sbgn [
      role "SIMPLECHEMICAL"
    ]
  ]
  node [
    id 31
    zlevel -1

    graphics [
      x 60.0
      y 490.0
      w 60.0
      h 60.0
      fill "#FFFFFF"
      outline "#000000"
      frameThickness 1.5
      gradient 0.0
      rounding 5.0
      type "oval"
    ]
    label "pyruvate"
    labelgraphics [
      alignment "left"
      anchor "c"
      color "#000000"
      fontName "Arial"
      fontSize 12
      fontStyle "plain"
      type "text"
    ]
    sbgn [
      role "SIMPLECHEMICAL"
    ]
  ]
  node [
    id 32
    zlevel -1

    graphics [
      x 880.0
      y 490.0
      w 20.0
      h 20.0
      fill "#FFFFFF"
      outline "#000000"
      frameThickness 1.5
      gradient 0.0
      rounding 0.0
      type "rectangle"
    ]
    label ""
    labelgraphics [
      alignment "left"
      anchor "c"
      color "#000000"
      fontName "Arial"
      fontSize 12
      fontStyle "plain"
      type "text"
    ]
    sbgn [
      role "PROCESS"
    ]
  ]
  node [
    id 33
    zlevel -1

    graphics [
      x 640.0
      y 490.0
      w 20.0
      h 20.0
      fill "#FFFFFF"
      outline "#000000"
      frameThickness 1.5
      gradient 0.0
      rounding 0.0
      type "rectangle"
    ]
    label ""
    labelgraphics [
      alignment "left"
      anchor "c"
      color "#000000"
      fontName "Arial"
      fontSize 12
      fontStyle "plain"
      type "text"
    ]
    sbgn [
      role "PROCESS"
    ]
  ]
  node [
    id 34
    zlevel -1

    graphics [
      x 410.0
      y 490.0
      w 20.0
      h 20.0
      fill "#FFFFFF"
      outline "#000000"
      frameThickness 1.5
      gradient 0.0
      rounding 0.0
      type "rectangle"
    ]
    label ""
    labelgraphics [
      alignment "left"
      anchor "c"
      color "#000000"
      fontName "Arial"
      fontSize 12
      fontStyle "plain"
      type "text"
    ]
    sbgn [
      role "PROCESS"
    ]
  ]
  node [
    id 35
    zlevel -1

    graphics [
      x 160.0
      y 490.0
      w 20.0
      h 20.0
      fill "#FFFFFF"
      outline "#000000"
      frameThickness 1.5
      gradient 0.0
      rounding 0.0
      type "rectangle"
    ]
    label ""
    labelgraphics [
      alignment "left"
      anchor "c"
      color "#000000"
      fontName "Arial"
      fontSize 12
      fontStyle "plain"
      type "text"
    ]
    sbgn [
      role "PROCESS"
    ]
  ]
  node [
    id 36
    zlevel -1

    graphics [
      x 880.0
      y 570.0
      w 120.0
      h 60.0
      fill "#FFFFFF"
      outline "#000000"
      frameThickness 1.5
      gradient 0.0
      rounding 15.0
      type "rectangle"
    ]
    label "PGK1"
    labelgraphics [
      alignment "left"
      anchor "c"
      color "#000000"
      fontName "Arial"
      fontSize 12
      fontStyle "plain"
      type "text"
    ]
    sbgn [
      role "MACROMOLECULE"
    ]
  ]
  node [
    id 37
    zlevel -1

    graphics [
      x 640.0
      y 570.0
      w 120.0
      h 60.0
      fill "#FFFFFF"
      outline "#000000"
      frameThickness 1.5
      gradient 0.0
      rounding 15.0
      type "rectangle"
    ]
    label "PG mutase"
    labelgraphics [
      alignment "left"
      anchor "c"
      color "#000000"
      fontName "Arial"
      fontSize 12
      fontStyle "plain"
      type "text"
    ]
    sbgn [
      role "MACROMOLECULE"
    ]
  ]
  node [
    id 38
    zlevel -1

    graphics [
      x 410.0
      y 570.0
      w 120.0
      h 60.0
      fill "#FFFFFF"
      outline "#000000"
      frameThickness 1.5
      gradient 0.0
      rounding 15.0
      type "rectangle"
    ]
    label "enolase"
    labelgraphics [
      alignment "left"
      anchor "c"
      color "#000000"
      fontName "Arial"
      fontSize 12
      fontStyle "plain"
      type "text"
    ]
    sbgn [
      role "MACROMOLECULE"
    ]
  ]
  node [
    id 39
    zlevel -1

    graphics [
      x 160.0
      y 570.0
      w 120.0
      h 60.0
      fill "#FFFFFF"
      outline "#000000"
      frameThickness 1.5
      gradient 0.0
      rounding 15.0
      type "rectangle"
    ]
    label "<html><center>pyruvate<br>kinase"
    labelgraphics [
      alignment "left"
      anchor "c"
      color "#000000"
      fontName "Arial"
      fontSize 12
      fontStyle "plain"
      type "text"
    ]
    sbgn [
      role "MACROMOLECULE"
    ]
  ]
  node [
    id 40
    zlevel -1

    graphics [
      x 240.0
      y 420.0
      w 60.0
      h 60.0
      fill "#FFFFFF"
      outline "#000000"
      frameThickness 1.5
      gradient -0.3
      rounding 5.0
      type "oval"
    ]
    label "ADP"
    labelgraphics [
      alignment "left"
      anchor "c"
      color "#000000"
      fontName "Arial"
      fontSize 12
      fontStyle "plain"
      type "text"
    ]
    sbgn [
      role "SIMPLECHEMICAL"
    ]
  ]
  node [
    id 41
    zlevel -1

    graphics [
      x 90.0
      y 420.0
      w 60.0
      h 60.0
      fill "#FFFFFF"
      outline "#000000"
      frameThickness 1.5
      gradient -0.3
      rounding 5.0
      type "oval"
    ]
    label "ATP"
    labelgraphics [
      alignment "left"
      anchor "c"
      color "#000000"
      fontName "Arial"
      fontSize 12
      fontStyle "plain"
      type "text"
    ]
    sbgn [
      role "SIMPLECHEMICAL"
    ]
  ]
  node [
    id 42
    zlevel -1

    graphics [
      x 810.0
      y 420.0
      w 60.0
      h 60.0
      fill "#FFFFFF"
      outline "#000000"
      frameThickness 1.5
      gradient -0.3
      rounding 5.0
      type "oval"
    ]
    label "ATP"
    labelgraphics [
      alignment "left"
      anchor "c"
      color "#000000"
      fontName "Arial"
      fontSize 12
      fontStyle "plain"
      type "text"
    ]
    sbgn [
      role "SIMPLECHEMICAL"
    ]
  ]
  node [
    id 43
    zlevel -1

    graphics [
      x 940.0
      y 420.0
      w 60.0
      h 60.0
      fill "#FFFFFF"
      outline "#000000"
      frameThickness 1.5
      gradient -0.3
      rounding 5.0
      type "oval"
    ]
    label "ADP"
    labelgraphics [
      alignment "left"
      anchor "c"
      color "#000000"
      fontName "Arial"
      fontSize 12
      fontStyle "plain"
      type "text"
    ]
    sbgn [
      role "SIMPLECHEMICAL"
    ]
  ]
  node [
    id 44
    zlevel -1

    graphics [
      x 350.0
      y 420.0
      w 60.0
      h 60.0
      fill "#FFFFFF"
      outline "#000000"
      frameThickness 1.5
      gradient 0.0
      rounding 5.0
      type "oval"
    ]
    label "<html>H<sub>2</sub>O"
    labelgraphics [
      alignment "left"
      anchor "c"
      color "#000000"
      fontName "Arial"
      fontSize 12
      fontStyle "plain"
      type "text"
    ]
    sbgn [
      role "SIMPLECHEMICAL"
    ]
  ]
  edge [
    id 1
    source 10
    target 9
    graphics [
      fill "#000000"
      outline "#000000"
      arrow "last"
      arrowheadstyle "catalysis"
      frameThickness 1.5
      gradient 0.0
      rounding 5.0
      thickness 15.0
    ]
    sbgn [
      role "CATALYSIS"
    ]
  ]
  edge [
    id 2
    source 1
    target 9
    SBGN [
      BendIn "210.0;170.0"
    ]
    graphics [
      fill "#000000"
      outline "#000000"
      Line [
        point [ x 0.0 y 0.0 ]
        point [ x 210.0 y 170.0 ]
        point [ x 0.0 y 0.0 ]
      ]
      arrow "none"
      frameThickness 1.5
      gradient 0.0
      rounding 5.0
      type "org.graffiti.plugins.views.defaults.PolyLineEdgeShape"
      thickness 1.0
    ]
    sbgn [
      role "CONSUMPTION"
    ]
  ]
  edge [
    id 3
    source 9
    target 2
    SBGN [
      BendOut "250.0;170.0"
    ]
    graphics [
      fill "#000000"
      outline "#000000"
      Line [
        point [ x 0.0 y 0.0 ]
        point [ x 250.0 y 170.0 ]
        point [ x 0.0 y 0.0 ]
      ]
      arrow "last"
      frameThickness 1.5
      gradient 0.0
      rounding 5.0
      type "org.graffiti.plugins.views.defaults.PolyLineEdgeShape"
      thickness 10.0
    ]
    sbgn [
      role "PRODUCTION"
    ]
  ]
  edge [
    id 4
    source 7
    target 9
    SBGN [
      BendIn "210.0;170.0"
    ]
    graphics [
      fill "#000000"
      outline "#000000"
      Line [
        point [ x 0.0 y 0.0 ]
        point [ x 210.0 y 170.0 ]
        point [ x 0.0 y 0.0 ]
      ]
      arrow "none"
      frameThickness 1.5
      gradient 0.0
      rounding 5.0
      type "org.graffiti.plugins.views.defaults.PolyLineEdgeShape"
      thickness 1.0
    ]
    sbgn [
      role "CONSUMPTION"
    ]
  ]
  edge [
    id 5
    source 9
    target 8
    SBGN [
      BendOut "250.0;170.0"
    ]
    graphics [
      fill "#000000"
      outline "#000000"
      Line [
        point [ x 0.0 y 0.0 ]
        point [ x 250.0 y 170.0 ]
        point [ x 0.0 y 0.0 ]
      ]
      arrow "last"
      frameThickness 1.5
      gradient 0.0
      rounding 5.0
      type "org.graffiti.plugins.views.defaults.PolyLineEdgeShape"
      thickness 10.0
    ]
    sbgn [
      role "PRODUCTION"
    ]
  ]
  edge [
    id 6
    source 12
    target 13
    SBGN [
      BendOut "680.0;170.0"
    ]
    graphics [
      fill "#000000"
      outline "#000000"
      Line [
        point [ x 0.0 y 0.0 ]
        point [ x 680.0 y 170.0 ]
        point [ x 0.0 y 0.0 ]
      ]
      arrow "last"
      frameThickness 1.5
      gradient 0.0
      rounding 5.0
      type "org.graffiti.plugins.views.defaults.PolyLineEdgeShape"
      thickness 10.0
    ]
    sbgn [
      role "PRODUCTION"
    ]
  ]
  edge [
    id 7
    source 14
    target 12
    SBGN [
      BendIn "640.0;170.0"
    ]
    graphics [
      fill "#000000"
      outline "#000000"
      Line [
        point [ x 0.0 y 0.0 ]
        point [ x 640.0 y 170.0 ]
        point [ x 0.0 y 0.0 ]
      ]
      arrow "none"
      frameThickness 1.5
      gradient 0.0
      rounding 5.0
      type "org.graffiti.plugins.views.defaults.PolyLineEdgeShape"
      thickness 1.0
    ]
    sbgn [
      role "CONSUMPTION"
    ]
  ]
  edge [
    id 8
    source 2
    target 11
    SBGN [
      BendIn "420.0;170.0"
    ]
    graphics [
      fill "#000000"
      outline "#000000"
      Line [
        point [ x 0.0 y 0.0 ]
        point [ x 420.0 y 170.0 ]
        point [ x 0.0 y 0.0 ]
      ]
      arrow "none"
      frameThickness 1.5
      gradient 0.0
      rounding 5.0
      type "org.graffiti.plugins.views.defaults.PolyLineEdgeShape"
      thickness 1.0
    ]
    sbgn [
      role "CONSUMPTION"
    ]
  ]
  edge [
    id 9
    source 11
    target 3
    SBGN [
      BendOut "460.0;170.0"
    ]
    graphics [
      fill "#000000"
      outline "#000000"
      Line [
        point [ x 0.0 y 0.0 ]
        point [ x 460.0 y 170.0 ]
        point [ x 0.0 y 0.0 ]
      ]
      arrow "last"
      frameThickness 1.5
      gradient 0.0
      rounding 5.0
      type "org.graffiti.plugins.views.defaults.PolyLineEdgeShape"
      thickness 10.0
    ]
    sbgn [
      role "PRODUCTION"
    ]
  ]
  edge [
    id 10
    source 3
    target 12
    SBGN [
      BendIn "640.0;170.0"
    ]
    graphics [
      fill "#000000"
      outline "#000000"
      Line [
        point [ x 0.0 y 0.0 ]
        point [ x 640.0 y 170.0 ]
        point [ x 0.0 y 0.0 ]
      ]
      arrow "none"
      frameThickness 1.5
      gradient 0.0
      rounding 5.0
      type "org.graffiti.plugins.views.defaults.PolyLineEdgeShape"
      thickness 1.0
    ]
    sbgn [
      role "CONSUMPTION"
    ]
  ]
  edge [
    id 11
    source 12
    target 4
    SBGN [
      BendOut "680.0;170.0"
    ]
    graphics [
      fill "#000000"
      outline "#000000"
      Line [
        point [ x 0.0 y 0.0 ]
        point [ x 680.0 y 170.0 ]
        point [ x 0.0 y 0.0 ]
      ]
      arrow "last"
      frameThickness 1.5
      gradient 0.0
      rounding 5.0
      type "org.graffiti.plugins.views.defaults.PolyLineEdgeShape"
      thickness 10.0
    ]
    sbgn [
      role "PRODUCTION"
    ]
  ]
  edge [
    id 12
    source 15
    target 5
    SBGN [
      BendOut "990.0;190.0"
    ]
    graphics [
      fill "#000000"
      outline "#000000"
      Line [
        point [ x 0.0 y 0.0 ]
        point [ x 990.0 y 190.0 ]
        point [ x 0.0 y 0.0 ]
      ]
      arrow "last"
      frameThickness 1.5
      gradient 0.0
      rounding 5.0
      type "org.graffiti.plugins.views.defaults.PolyLineEdgeShape"
      thickness 10.0
    ]
    sbgn [
      role "REVERSIBLERHS"
    ]
  ]
  edge [
    id 13
    source 16
    target 15
    graphics [
      fill "#000000"
      outline "#000000"
      arrow "last"
      arrowheadstyle "catalysis"
      frameThickness 1.5
      gradient 0.0
      rounding 5.0
      thickness 15.0
    ]
    sbgn [
      role "CATALYSIS"
    ]
  ]
  edge [
    id 14
    source 4
    target 17
    SBGN [
      BendIn "860.0;170.0"
    ]
    graphics [
      fill "#000000"
      outline "#000000"
      Line [
        point [ x 0.0 y 0.0 ]
        point [ x 860.0 y 170.0 ]
        point [ x 0.0 y 0.0 ]
      ]
      arrow "none"
      frameThickness 1.5
      gradient 0.0
      rounding 5.0
      type "org.graffiti.plugins.views.defaults.PolyLineEdgeShape"
      thickness 15.0
    ]
    sbgn [
      role "CONSUMPTION"
    ]
  ]
  edge [
    id 15
    source 17
    target 6
    SBGN [
      BendOut "900.0;170.0"
    ]
    graphics [
      fill "#000000"
      outline "#000000"
      Line [
        point [ x 0.0 y 0.0 ]
        point [ x 900.0 y 170.0 ]
        point [ x 0.0 y 0.0 ]
      ]
      arrow "last"
      frameThickness 1.5
      gradient 0.0
      rounding 5.0
      type "org.graffiti.plugins.views.defaults.PolyLineEdgeShape"
      thickness 10.0
    ]
    sbgn [
      role "PRODUCTION"
    ]
  ]
  edge [
    id 16
    source 17
    target 5
    SBGN [
      BendOut "900.0;170.0"
    ]
    graphics [
      fill "#000000"
      outline "#000000"
      Line [
        point [ x 0.0 y 0.0 ]
        point [ x 900.0 y 170.0 ]
        point [ x 0.0 y 0.0 ]
      ]
      arrow "last"
      frameThickness 1.5
      gradient 0.0
      rounding 5.0
      type "org.graffiti.plugins.views.defaults.PolyLineEdgeShape"
      thickness 10.0
    ]
    sbgn [
      role "PRODUCTION"
    ]
  ]
  edge [
    id 17
    source 18
    target 11
    graphics [
      fill "#000000"
      outline "#000000"
      arrow "last"
      arrowheadstyle "catalysis"
      frameThickness 1.5
      gradient 0.0
      rounding 5.0
      thickness 15.0
    ]
    sbgn [
      role "CATALYSIS"
    ]
  ]
  edge [
    id 18
    source 20
    target 12
    graphics [
      fill "#000000"
      outline "#000000"
      arrow "last"
      arrowheadstyle "catalysis"
      frameThickness 1.5
      gradient 0.0
      rounding 5.0
      thickness 15.0
    ]
    sbgn [
      role "CATALYSIS"
    ]
  ]
  edge [
    id 19
    source 19
    target 17
    graphics [
      fill "#000000"
      outline "#000000"
      arrow "last"
      arrowheadstyle "catalysis"
      frameThickness 1.5
      gradient 0.0
      rounding 5.0
      thickness 15.0
    ]
    sbgn [
      role "CATALYSIS"
    ]
  ]
  edge [
    id 20
    source 23
    target 21
    graphics [
      fill "#000000"
      outline "#000000"
      arrow "last"
      arrowheadstyle "catalysis"
      frameThickness 1.5
      gradient 0.0
      rounding 5.0
      thickness 15.0
    ]
    sbgn [
      role "CATALYSIS"
    ]
  ]
  edge [
    id 21
    source 5
    target 21
    SBGN [
      BendIn "990.0;360.0"
    ]
    graphics [
      fill "#000000"
      outline "#000000"
      Line [
        point [ x 0.0 y 0.0 ]
        point [ x 990.0 y 360.0 ]
        point [ x 0.0 y 0.0 ]
      ]
      arrow "none"
      frameThickness 1.5
      gradient 0.0
      rounding 5.0
      type "org.graffiti.plugins.views.defaults.PolyLineEdgeShape"
      thickness 1.0
    ]
    sbgn [
      role "CONSUMPTION"
    ]
  ]
  edge [
    id 22
    source 21
    target 22
    SBGN [
      BendOut "990.0;400.0"
    ]
    graphics [
      fill "#000000"
      outline "#000000"
      Line [
        point [ x 0.0 y 0.0 ]
        point [ x 990.0 y 400.0 ]
        point [ x 0.0 y 0.0 ]
      ]
      arrow "last"
      frameThickness 1.5
      gradient 0.0
      rounding 5.0
      type "org.graffiti.plugins.views.defaults.PolyLineEdgeShape"
      thickness 10.0
    ]
    sbgn [
      role "PRODUCTION"
    ]
  ]
  edge [
    id 23
    source 24
    target 21
    SBGN [
      BendIn "990.0;360.0"
    ]
    graphics [
      fill "#000000"
      outline "#000000"
      Line [
        point [ x 0.0 y 0.0 ]
        point [ x 990.0 y 360.0 ]
        point [ x 0.0 y 0.0 ]
      ]
      arrow "none"
      frameThickness 1.5
      gradient 0.0
      rounding 5.0
      type "org.graffiti.plugins.views.defaults.PolyLineEdgeShape"
      thickness 1.0
    ]
    sbgn [
      role "CONSUMPTION"
    ]
  ]
  edge [
    id 24
    source 25
    target 21
    SBGN [
      BendIn "990.0;360.0"
    ]
    graphics [
      fill "#000000"
      outline "#000000"
      Line [
        point [ x 0.0 y 0.0 ]
        point [ x 990.0 y 360.0 ]
        point [ x 0.0 y 0.0 ]
      ]
      arrow "none"
      frameThickness 1.5
      gradient 0.0
      rounding 5.0
      type "org.graffiti.plugins.views.defaults.PolyLineEdgeShape"
      thickness 1.0
    ]
    sbgn [
      role "CONSUMPTION"
    ]
  ]
  edge [
    id 25
    source 21
    target 26
    SBGN [
      BendOut "990.0;400.0"
    ]
    graphics [
      fill "#000000"
      outline "#000000"
      Line [
        point [ x 0.0 y 0.0 ]
        point [ x 990.0 y 400.0 ]
        point [ x 0.0 y 0.0 ]
      ]
      arrow "last"
      frameThickness 1.5
      gradient 0.0
      rounding 5.0
      type "org.graffiti.plugins.views.defaults.PolyLineEdgeShape"
      thickness 10.0
    ]
    sbgn [
      role "PRODUCTION"
    ]
  ]
  edge [
    id 26
    source 21
    target 27
    SBGN [
      BendOut "990.0;400.0"
    ]
    graphics [
      fill "#000000"
      outline "#000000"
      Line [
        point [ x 0.0 y 0.0 ]
        point [ x 990.0 y 400.0 ]
        point [ x 0.0 y 0.0 ]
      ]
      arrow "last"
      frameThickness 1.5
      gradient 0.0
      rounding 5.0
      type "org.graffiti.plugins.views.defaults.PolyLineEdgeShape"
      thickness 10.0
    ]
    sbgn [
      role "PRODUCTION"
    ]
  ]
  edge [
    id 27
    source 36
    target 32
    graphics [
      fill "#000000"
      outline "#000000"
      arrow "last"
      arrowheadstyle "catalysis"
      frameThickness 1.5
      gradient 0.0
      rounding 5.0
      thickness 15.0
    ]
    sbgn [
      role "CATALYSIS"
    ]
  ]
  edge [
    id 28
    source 37
    target 33
    graphics [
      fill "#000000"
      outline "#000000"
      arrow "last"
      arrowheadstyle "catalysis"
      frameThickness 1.5
      gradient 0.0
      rounding 5.0
      thickness 15.0
    ]
    sbgn [
      role "CATALYSIS"
    ]
  ]
  edge [
    id 29
    source 38
    target 34
    graphics [
      fill "#000000"
      outline "#000000"
      arrow "last"
      arrowheadstyle "catalysis"
      frameThickness 1.5
      gradient 0.0
      rounding 5.0
      thickness 15.0
    ]
    sbgn [
      role "CATALYSIS"
    ]
  ]
  edge [
    id 30
    source 39
    target 35
    graphics [
      fill "#000000"
      outline "#000000"
      arrow "last"
      arrowheadstyle "catalysis"
      frameThickness 1.5
      gradient 0.0
      rounding 5.0
      thickness 15.0
    ]
    sbgn [
      role "CATALYSIS"
    ]
  ]
  edge [
    id 31
    source 22
    target 32
    SBGN [
      BendIn "900.0;490.0"
    ]
    graphics [
      fill "#000000"
      outline "#000000"
      Line [
        point [ x 0.0 y 0.0 ]
        point [ x 900.0 y 490.0 ]
        point [ x 0.0 y 0.0 ]
      ]
      arrow "none"
      frameThickness 1.5
      gradient 0.0
      rounding 5.0
      type "org.graffiti.plugins.views.defaults.PolyLineEdgeShape"
      thickness 1.0
    ]
    sbgn [
      role "CONSUMPTION"
    ]
  ]
  edge [
    id 32
    source 43
    target 32
    SBGN [
      BendIn "900.0;490.0"
    ]
    graphics [
      fill "#000000"
      outline "#000000"
      Line [
        point [ x 0.0 y 0.0 ]
        point [ x 900.0 y 490.0 ]
        point [ x 0.0 y 0.0 ]
      ]
      arrow "none"
      frameThickness 1.5
      gradient 0.0
      rounding 5.0
      type "org.graffiti.plugins.views.defaults.PolyLineEdgeShape"
      thickness 1.0
    ]
    sbgn [
      role "CONSUMPTION"
    ]
  ]
  edge [
    id 33
    source 32
    target 42
    SBGN [
      BendOut "860.0;490.0"
    ]
    graphics [
      fill "#000000"
      outline "#000000"
      Line [
        point [ x 0.0 y 0.0 ]
        point [ x 860.0 y 490.0 ]
        point [ x 0.0 y 0.0 ]
      ]
      arrow "last"
      frameThickness 1.5
      gradient 0.0
      rounding 5.0
      type "org.graffiti.plugins.views.defaults.PolyLineEdgeShape"
      thickness 10.0
    ]
    sbgn [
      role "PRODUCTION"
    ]
  ]
  edge [
    id 34
    source 32
    target 28
    SBGN [
      BendOut "860.0;490.0"
    ]
    graphics [
      fill "#000000"
      outline "#000000"
      Line [
        point [ x 0.0 y 0.0 ]
        point [ x 860.0 y 490.0 ]
        point [ x 0.0 y 0.0 ]
      ]
      arrow "last"
      frameThickness 1.5
      gradient 0.0
      rounding 5.0
      type "org.graffiti.plugins.views.defaults.PolyLineEdgeShape"
      thickness 10.0
    ]
    sbgn [
      role "PRODUCTION"
    ]
  ]
  edge [
    id 35
    source 28
    target 33
    SBGN [
      BendIn "660.0;490.0"
    ]
    graphics [
      fill "#000000"
      outline "#000000"
      Line [
        point [ x 0.0 y 0.0 ]
        point [ x 660.0 y 490.0 ]
        point [ x 0.0 y 0.0 ]
      ]
      arrow "none"
      frameThickness 1.5
      gradient 0.0
      rounding 5.0
      type "org.graffiti.plugins.views.defaults.PolyLineEdgeShape"
      thickness 1.0
    ]
    sbgn [
      role "CONSUMPTION"
    ]
  ]
  edge [
    id 36
    source 33
    target 29
    SBGN [
      BendOut "620.0;490.0"
    ]
    graphics [
      fill "#000000"
      outline "#000000"
      Line [
        point [ x 0.0 y 0.0 ]
        point [ x 620.0 y 490.0 ]
        point [ x 0.0 y 0.0 ]
      ]
      arrow "last"
      frameThickness 1.5
      gradient 0.0
      rounding 5.0
      type "org.graffiti.plugins.views.defaults.PolyLineEdgeShape"
      thickness 10.0
    ]
    sbgn [
      role "PRODUCTION"
    ]
  ]
  edge [
    id 37
    source 29
    target 34
    SBGN [
      BendIn "430.0;490.0"
    ]
    graphics [
      fill "#000000"
      outline "#000000"
      Line [
        point [ x 0.0 y 0.0 ]
        point [ x 430.0 y 490.0 ]
        point [ x 0.0 y 0.0 ]
      ]
      arrow "none"
      frameThickness 1.5
      gradient 0.0
      rounding 5.0
      type "org.graffiti.plugins.views.defaults.PolyLineEdgeShape"
      thickness 1.0
    ]
    sbgn [
      role "CONSUMPTION"
    ]
  ]
  edge [
    id 38
    source 34
    target 44
    SBGN [
      BendOut "390.0;490.0"
    ]
    graphics [
      fill "#000000"
      outline "#000000"
      Line [
        point [ x 0.0 y 0.0 ]
        point [ x 390.0 y 490.0 ]
        point [ x 0.0 y 0.0 ]
      ]
      arrow "last"
      frameThickness 1.5
      gradient 0.0
      rounding 5.0
      type "org.graffiti.plugins.views.defaults.PolyLineEdgeShape"
      thickness 10.0
    ]
    sbgn [
      role "PRODUCTION"
    ]
  ]
  edge [
    id 39
    source 34
    target 30
    SBGN [
      BendOut "390.0;490.0"
    ]
    graphics [
      fill "#000000"
      outline "#000000"
      Line [
        point [ x 0.0 y 0.0 ]
        point [ x 390.0 y 490.0 ]
        point [ x 0.0 y 0.0 ]
      ]
      arrow "last"
      frameThickness 1.5
      gradient 0.0
      rounding 5.0
      type "org.graffiti.plugins.views.defaults.PolyLineEdgeShape"
      thickness 10.0
    ]
    sbgn [
      role "PRODUCTION"
    ]
  ]
  edge [
    id 40
    source 30
    target 35
    SBGN [
      BendIn "180.0;490.0"
    ]
    graphics [
      fill "#000000"
      outline "#000000"
      Line [
        point [ x 0.0 y 0.0 ]
        point [ x 180.0 y 490.0 ]
        point [ x 0.0 y 0.0 ]
      ]
      arrow "none"
      frameThickness 1.5
      gradient 0.0
      rounding 5.0
      type "org.graffiti.plugins.views.defaults.PolyLineEdgeShape"
      thickness 1.0
    ]
    sbgn [
      role "CONSUMPTION"
    ]
  ]
  edge [
    id 41
    source 40
    target 35
    SBGN [
      BendIn "180.0;490.0"
    ]
    graphics [
      fill "#000000"
      outline "#000000"
      Line [
        point [ x 0.0 y 0.0 ]
        point [ x 180.0 y 490.0 ]
        point [ x 0.0 y 0.0 ]
      ]
      arrow "none"
      frameThickness 1.5
      gradient 0.0
      rounding 5.0
      type "org.graffiti.plugins.views.defaults.PolyLineEdgeShape"
      thickness 1.0
    ]
    sbgn [
      role "CONSUMPTION"
    ]
  ]
  edge [
    id 42
    source 35
    target 41
    SBGN [
      BendOut "140.0;490.0"
    ]
    graphics [
      fill "#000000"
      outline "#000000"
      Line [
        point [ x 0.0 y 0.0 ]
        point [ x 140.0 y 490.0 ]
        point [ x 0.0 y 0.0 ]
      ]
      arrow "last"
      frameThickness 1.5
      gradient 0.0
      rounding 5.0
      type "org.graffiti.plugins.views.defaults.PolyLineEdgeShape"
      thickness 10.0
    ]
    sbgn [
      role "PRODUCTION"
    ]
  ]
  edge [
    id 43
    source 35
    target 31
    SBGN [
      BendOut "140.0;490.0"
    ]
    graphics [
      fill "#000000"
      outline "#000000"
      Line [
        point [ x 0.0 y 0.0 ]
        point [ x 140.0 y 490.0 ]
        point [ x 0.0 y 0.0 ]
      ]
      arrow "last"
      frameThickness 1.5
      gradient 0.0
      rounding 5.0
      type "org.graffiti.plugins.views.defaults.PolyLineEdgeShape"
      thickness 10.0
    ]
    sbgn [
      role "PRODUCTION"
    ]
  ]
  edge [
    id 44
    source 6
    target 15
    SBGN [
      BendIn "990.0;150.0"
    ]
    graphics [
      fill "#000000"
      outline "#000000"
      Line [
        point [ x 0.0 y 0.0 ]
        point [ x 990.0 y 150.0 ]
        point [ x 0.0 y 0.0 ]
      ]
      arrow "first"
      frameThickness 1.5
      gradient 0.0
      rounding 5.0
      type "org.graffiti.plugins.views.defaults.PolyLineEdgeShape"
      thickness 10.0
    ]
    sbgn [
      role "REVERSIBLELHS"
    ]
  ]
]
