# Supplementary material for: Translation of SBGN maps: Process Description to Activity Flow
Source: BMC Syst Biol. 2013 Oct 31;7:115. doi: 10.1186/1752-0509-7-115 (PMC4228393; doi:10.1186/1752-0509-7-115)
Supplement: Additional file 2 — Example file MAPK cascade. This file provides the SBGN PD map for MAPK cascade used for the PD to AF translations shown in Figures 21 and 22. [file 1752-0509-7-115-S2.zip › 1236642352979335_add2.gml]

# generated with VANTED V2.1.0 at Mon Oct 14 15:24:54 CEST 2013
graph [
  sbgn [
    role "PROCESSDESCRIPTION"
  ]
  directed 1
  node [
    id 1
    zlevel -1

    graphics [
      x 210.0
      y 60.0
      w 100.0
      h 60.0
      fill "#FFFFFF"
      outline "#000000"
      frameThickness 2.0
      gradient 0.0
      rounding 5.0
      type "tag"
    ]
    label "RAS"
    labelgraphics [
      alignment "left"
      anchor "c"
      color "#000000"
      fontName "Arial"
      fontSize 12
      fontStyle "plain"
      type "text"
    ]
    sbgn [
      role "TAGRIGHT"
    ]
  ]
  node [
    id 2
    zlevel -1

    graphics [
      x 380.0
      y 60.0
      w 100.0
      h 60.0
      fill "#FFFFFF"
      outline "#000000"
      frameThickness 2.0
      gradient 0.0
      rounding 15.0
      type "rectangle"
    ]
    label "RAS"
    labelgraphics [
      alignment "left"
      anchor "c"
      color "#000000"
      fontName "Arial"
      fontSize 12
      fontStyle "plain"
      type "text"
    ]
    labelgraphics1 [
      alignment "center"
      anchor "bbc"
      color "#000000"
      fontName "Arial"
      fontSize 12
      fontStyle "plain,oval"
      position [
        localAlign 0.0
        relHor 0.0
        relVert 0.0
      ]
      text "active"
      type "text"
    ]
    sbgn [
      role "MACROMOLECULE"
    ]
  ]
  node [
    id 3
    zlevel -1

    graphics [
      x 530.0
      y 170.0
      w 100.0
      h 60.0
      fill "#FFFFFF"
      outline "#000000"
      frameThickness 2.0
      gradient 0.0
      rounding 15.0
      type "rectangle"
    ]
    label "RAF"
    labelgraphics [
      alignment "left"
      anchor "c"
      color "#000000"
      fontName "Arial"
      fontSize 12
      fontStyle "plain"
      type "text"
    ]
    labelgraphics1 [
      alignment "center"
      anchor "bbc"
      color "#000000"
      fontName "Arial"
      fontSize 12
      fontStyle "oval"
      position [
        localAlign 0.0
        relHor 0.0
        relVert 0.0
      ]
      text "P"
      type "text"
    ]
    sbgn [
      role "MACROMOLECULE"
    ]
  ]
  node [
    id 4
    zlevel -1

    graphics [
      x 380.0
      y 170.0
      w 20.0
      h 20.0
      fill "#FFFFFF"
      outline "#000000"
      frameThickness 2.0
      gradient 0.0
      rounding 0.0
      type "rectangle"
    ]
    label ""
    labelgraphics [
      alignment "left"
      anchor "c"
      color "#000000"
      fontName "Arial"
      fontSize 12
      fontStyle "plain"
      type "text"
    ]
    sbgn [
      role "PROCESS"
    ]
  ]
  node [
    id 5
    zlevel -1

    graphics [
      x 300.0
      y 290.0
      w 60.0
      h 60.0
      fill "#FFFFFF"
      outline "#000000"
      frameThickness 2.0
      gradient -0.3
      rounding 5.0
      type "oval"
    ]
    label "ATP"
    labelgraphics [
      alignment "left"
      anchor "c"
      color "#000000"
      fontName "Arial"
      fontSize 12
      fontStyle "plain"
      type "text"
    ]
    sbgn [
      role "SIMPLECHEMICAL"
    ]
  ]
  node [
    id 6
    zlevel -1

    graphics [
      x 460.0
      y 290.0
      w 60.0
      h 60.0
      fill "#FFFFFF"
      outline "#000000"
      frameThickness 2.0
      gradient -0.3
      rounding 5.0
      type "oval"
    ]
    label "ADP"
    labelgraphics [
      alignment "left"
      anchor "c"
      color "#000000"
      fontName "Arial"
      fontSize 12
      fontStyle "plain"
      type "text"
    ]
    sbgn [
      role "SIMPLECHEMICAL"
    ]
  ]
  node [
    id 7
    zlevel -1

    graphics [
      x 310.0
      y 530.0
      w 60.0
      h 60.0
      fill "#FFFFFF"
      outline "#000000"
      frameThickness 2.0
      gradient -0.3
      rounding 5.0
      type "oval"
    ]
    label "ADP"
    labelgraphics [
      alignment "left"
      anchor "c"
      color "#000000"
      fontName "Arial"
      fontSize 12
      fontStyle "plain"
      type "text"
    ]
    sbgn [
      role "SIMPLECHEMICAL"
    ]
  ]
  node [
    id 8
    zlevel -1

    graphics [
      x 150.0
      y 530.0
      w 60.0
      h 60.0
      fill "#FFFFFF"
      outline "#000000"
      frameThickness 2.0
      gradient -0.3
      rounding 5.0
      type "oval"
    ]
    label "ATP"
    labelgraphics [
      alignment "left"
      anchor "c"
      color "#000000"
      fontName "Arial"
      fontSize 12
      fontStyle "plain"
      type "text"
    ]
    sbgn [
      role "SIMPLECHEMICAL"
    ]
  ]
  node [
    id 9
    zlevel -1

    graphics [
      x 230.0
      y 410.0
      w 20.0
      h 20.0
      fill "#FFFFFF"
      outline "#000000"
      frameThickness 2.0
      gradient 0.0
      rounding 0.0
      type "rectangle"
    ]
    label ""
    labelgraphics [
      alignment "left"
      anchor "c"
      color "#000000"
      fontName "Arial"
      fontSize 12
      fontStyle "plain"
      type "text"
    ]
    sbgn [
      role "PROCESS"
    ]
  ]
  node [
    id 10
    zlevel -1

    graphics [
      x 630.0
      y 530.0
      w 60.0
      h 60.0
      fill "#FFFFFF"
      outline "#000000"
      frameThickness 2.0
      gradient -0.3
      rounding 5.0
      type "oval"
    ]
    label "ADP"
    labelgraphics [
      alignment "left"
      anchor "c"
      color "#000000"
      fontName "Arial"
      fontSize 12
      fontStyle "plain"
      type "text"
    ]
    sbgn [
      role "SIMPLECHEMICAL"
    ]
  ]
  node [
    id 11
    zlevel -1

    graphics [
      x 470.0
      y 530.0
      w 60.0
      h 60.0
      fill "#FFFFFF"
      outline "#000000"
      frameThickness 2.0
      gradient -0.3
      rounding 5.0
      type "oval"
    ]
    label "ATP"
    labelgraphics [
      alignment "left"
      anchor "c"
      color "#000000"
      fontName "Arial"
      fontSize 12
      fontStyle "plain"
      type "text"
    ]
    sbgn [
      role "SIMPLECHEMICAL"
    ]
  ]
  node [
    id 12
    zlevel -1

    graphics [
      x 550.0
      y 410.0
      w 20.0
      h 20.0
      fill "#FFFFFF"
      outline "#000000"
      frameThickness 2.0
      gradient 0.0
      rounding 0.0
      type "rectangle"
    ]
    label ""
    labelgraphics [
      alignment "left"
      anchor "c"
      color "#000000"
      fontName "Arial"
      fontSize 12
      fontStyle "plain"
      type "text"
    ]
    sbgn [
      role "PROCESS"
    ]
  ]
  node [
    id 13
    zlevel -1

    graphics [
      x 700.0
      y 410.0
      w 100.0
      h 60.0
      fill "#FFFFFF"
      outline "#000000"
      frameThickness 2.0
      gradient 0.0
      rounding 15.0
      type "rectangle"
    ]
    label "MEK"
    labelgraphics [
      alignment "left"
      anchor "c"
      color "#000000"
      fontName "Arial"
      fontSize 12
      fontStyle "plain"
      type "text"
    ]
    labelgraphics1 [
      alignment "center"
      anchor "bbc"
      color "#000000"
      fontName "Arial"
      fontSize 12
      fontStyle "oval"
      position [
        localAlign 0.0
        relHor 0.0
        relVert 0.0
      ]
      text "2P"
      type "text"
    ]
    sbgn [
      role "MACROMOLECULE"
    ]
  ]
  node [
    id 14
    zlevel -1

    graphics [
      x 510.0
      y 660.0
      w 20.0
      h 20.0
      fill "#FFFFFF"
      outline "#000000"
      frameThickness 2.0
      gradient 0.0
      rounding 0.0
      type "rectangle"
    ]
    label ""
    labelgraphics [
      alignment "left"
      anchor "c"
      color "#000000"
      fontName "Arial"
      fontSize 12
      fontStyle "plain"
      type "text"
    ]
    sbgn [
      role "PROCESS"
    ]
  ]
  node [
    id 15
    zlevel -1

    graphics [
      x 230.0
      y 660.0
      w 20.0
      h 20.0
      fill "#FFFFFF"
      outline "#000000"
      frameThickness 2.0
      gradient 0.0
      rounding 0.0
      type "rectangle"
    ]
    label ""
    labelgraphics [
      alignment "left"
      anchor "c"
      color "#000000"
      fontName "Arial"
      fontSize 12
      fontStyle "plain"
      type "text"
    ]
    sbgn [
      role "PROCESS"
    ]
  ]
  node [
    id 16
    zlevel -1

    graphics [
      x 150.0
      y 780.0
      w 60.0
      h 60.0
      fill "#FFFFFF"
      outline "#000000"
      frameThickness 2.0
      gradient -0.3
      rounding 5.0
      type "oval"
    ]
    label "ATP"
    labelgraphics [
      alignment "left"
      anchor "c"
      color "#000000"
      fontName "Arial"
      fontSize 12
      fontStyle "plain"
      type "text"
    ]
    sbgn [
      role "SIMPLECHEMICAL"
    ]
  ]
  node [
    id 17
    zlevel -1

    graphics [
      x 310.0
      y 780.0
      w 60.0
      h 60.0
      fill "#FFFFFF"
      outline "#000000"
      frameThickness 2.0
      gradient -0.3
      rounding 5.0
      type "oval"
    ]
    label "ADP"
    labelgraphics [
      alignment "left"
      anchor "c"
      color "#000000"
      fontName "Arial"
      fontSize 12
      fontStyle "plain"
      type "text"
    ]
    sbgn [
      role "SIMPLECHEMICAL"
    ]
  ]
  node [
    id 18
    zlevel -1

    graphics [
      x 430.0
      y 780.0
      w 60.0
      h 60.0
      fill "#FFFFFF"
      outline "#000000"
      frameThickness 2.0
      gradient -0.3
      rounding 5.0
      type "oval"
    ]
    label "ATP"
    labelgraphics [
      alignment "left"
      anchor "c"
      color "#000000"
      fontName "Arial"
      fontSize 12
      fontStyle "plain"
      type "text"
    ]
    sbgn [
      role "SIMPLECHEMICAL"
    ]
  ]
  node [
    id 19
    zlevel -1

    graphics [
      x 590.0
      y 780.0
      w 60.0
      h 60.0
      fill "#FFFFFF"
      outline "#000000"
      frameThickness 2.0
      gradient -0.3
      rounding 5.0
      type "oval"
    ]
    label "ADP"
    labelgraphics [
      alignment "left"
      anchor "c"
      color "#000000"
      fontName "Arial"
      fontSize 12
      fontStyle "plain"
      type "text"
    ]
    sbgn [
      role "SIMPLECHEMICAL"
    ]
  ]
  node [
    id 20
    zlevel -1

    graphics [
      x 640.0
      y 660.0
      w 100.0
      h 60.0
      fill "#FFFFFF"
      outline "#000000"
      frameThickness 2.0
      gradient 0.0
      rounding 15.0
      type "rectangle"
    ]
    label "ERK"
    labelgraphics [
      alignment "left"
      anchor "c"
      color "#000000"
      fontName "Arial"
      fontSize 12
      fontStyle "plain"
      type "text"
    ]
    labelgraphics1 [
      alignment "center"
      anchor "bbl"
      color "#000000"
      fontName "Arial"
      fontSize 12
      fontStyle "plain,oval"
      position [
        localAlign 0.0
        relHor 0.0
        relVert 0.0
      ]
      text "2P"
      type "text"
    ]
    sbgn [
      role "MACROMOLECULE"
    ]
  ]
  node [
    id 21
    zlevel -1

    graphics [
      x 810.0
      y 660.0
      w 100.0
      h 60.0
      fill "#FFFFFF"
      outline "#000000"
      frameThickness 2.0
      gradient 0.0
      rounding 5.0
      type "tagl"
    ]
    label "ERK"
    labelgraphics [
      alignment "left"
      anchor "c"
      color "#000000"
      fontName "Arial"
      fontSize 12
      fontStyle "plain"
      type "text"
    ]
    sbgn [
      role "TAGLEFT"
    ]
  ]
  node [
    id 22
    zlevel -1

    graphics [
      x 360.0
      y 660.0
      w 100.0
      h 60.0
      fill "#FFFFFF"
      outline "#000000"
      frameThickness 2.0
      gradient 0.0
      rounding 15.0
      type "rectangle"
    ]
    label "ERK"
    labelgraphics [
      alignment "left"
      anchor "c"
      color "#000000"
      fontName "Arial"
      fontSize 12
      fontStyle "plain"
      type "text"
    ]
    labelgraphics1 [
      alignment "center"
      anchor "bbl"
      color "#000000"
      fontName "Arial"
      fontSize 12
      fontStyle "plain,oval"
      position [
        localAlign 0.0
        relHor 0.0
        relVert 0.0
      ]
      text "P"
      type "text"
    ]
    sbgn [
      role "MACROMOLECULE"
    ]
  ]
  node [
    id 23
    zlevel -1

    graphics [
      x 80.0
      y 660.0
      w 100.0
      h 60.0
      fill "#FFFFFF"
      outline "#000000"
      frameThickness 2.0
      gradient 0.0
      rounding 15.0
      type "rectangle"
    ]
    label "ERK"
    labelgraphics [
      alignment "left"
      anchor "c"
      color "#000000"
      fontName "Arial"
      fontSize 12
      fontStyle "plain"
      type "text"
    ]
    labelgraphics1 [
      alignment "center"
      anchor "bbl"
      color "#000000"
      fontName "Arial"
      fontSize 12
      fontStyle "plain,oval"
      position [
        localAlign 0.0
        relHor 0.0
        relVert 0.0
      ]
      text "<html>&nbsp;"
      type "text"
    ]
    sbgn [
      role "MACROMOLECULE"
    ]
  ]
  node [
    id 24
    zlevel -1

    graphics [
      x 80.0
      y 410.0
      w 100.0
      h 60.0
      fill "#FFFFFF"
      outline "#000000"
      frameThickness 2.0
      gradient 0.0
      rounding 15.0
      type "rectangle"
    ]
    label "MEK"
    labelgraphics [
      alignment "left"
      anchor "c"
      color "#000000"
      fontName "Arial"
      fontSize 12
      fontStyle "plain"
      type "text"
    ]
    labelgraphics1 [
      alignment "center"
      anchor "bbl"
      color "#000000"
      fontName "Arial"
      fontSize 12
      fontStyle "plain,oval"
      position [
        localAlign 0.0
        relHor 0.0
        relVert 0.0
      ]
      text "<html>&nbsp;"
      type "text"
    ]
    sbgn [
      role "MACROMOLECULE"
    ]
  ]
  node [
    id 25
    zlevel -1

    graphics [
      x 360.0
      y 410.0
      w 100.0
      h 60.0
      fill "#FFFFFF"
      outline "#000000"
      frameThickness 2.0
      gradient 0.0
      rounding 15.0
      type "rectangle"
    ]
    label "MEK"
    labelgraphics [
      alignment "left"
      anchor "c"
      color "#000000"
      fontName "Arial"
      fontSize 12
      fontStyle "plain"
      type "text"
    ]
    labelgraphics1 [
      alignment "center"
      anchor "bbl"
      color "#000000"
      fontName "Arial"
      fontSize 12
      fontStyle "plain,oval"
      position [
        localAlign 0.0
        relHor 0.0
        relVert 0.0
      ]
      text "P"
      type "text"
    ]
    sbgn [
      role "MACROMOLECULE"
    ]
  ]
  node [
    id 26
    zlevel -1

    graphics [
      x 230.0
      y 170.0
      w 100.0
      h 60.0
      fill "#FFFFFF"
      outline "#000000"
      frameThickness 2.0
      gradient 0.0
      rounding 15.0
      type "rectangle"
    ]
    label "RAF"
    labelgraphics [
      alignment "left"
      anchor "c"
      color "#000000"
      fontName "Arial"
      fontSize 12
      fontStyle "plain"
      type "text"
    ]
    labelgraphics1 [
      alignment "center"
      anchor "bbc"
      color "#000000"
      fontName "Arial"
      fontSize 12
      fontStyle "plain,oval"
      position [
        localAlign 0.0
        relHor 0.0
        relVert 0.0
      ]
      text "<html>&nbsp;"
      type "text"
    ]
    sbgn [
      role "MACROMOLECULE"
    ]
  ]
  edge [
    id 1
    source 4
    target 3
    SBGN [
      BendOut "400.0;170.0"
    ]
    graphics [
      fill "#000000"
      outline "#000000"
      Line [
        point [ x 0.0 y 0.0 ]
        point [ x 400.0 y 170.0 ]
        point [ x 0.0 y 0.0 ]
      ]
      arrow "last"
      frameThickness 2.0
      gradient 0.0
      rounding 5.0
      type "org.graffiti.plugins.views.defaults.PolyLineEdgeShape"
      thickness 10.0
    ]
    sbgn [
      role "PRODUCTION"
    ]
  ]
  edge [
    id 2
    source 5
    target 4
    SBGN [
      BendIn "360.0;170.0"
    ]
    graphics [
      fill "#000000"
      outline "#000000"
      Line [
        point [ x 0.0 y 0.0 ]
        point [ x 360.0 y 170.0 ]
        point [ x 0.0 y 0.0 ]
      ]
      arrow "none"
      frameThickness 2.0
      gradient 0.0
      rounding 5.0
      type "org.graffiti.plugins.views.defaults.PolyLineEdgeShape"
      thickness 1.0
    ]
    sbgn [
      role "CONSUMPTION"
    ]
  ]
  edge [
    id 3
    source 4
    target 6
    SBGN [
      BendOut "400.0;170.0"
    ]
    graphics [
      fill "#000000"
      outline "#000000"
      Line [
        point [ x 0.0 y 0.0 ]
        point [ x 400.0 y 170.0 ]
        point [ x 0.0 y 0.0 ]
      ]
      arrow "last"
      frameThickness 2.0
      gradient 0.0
      rounding 5.0
      type "org.graffiti.plugins.views.defaults.PolyLineEdgeShape"
      thickness 10.0
    ]
    sbgn [
      role "PRODUCTION"
    ]
  ]
  edge [
    id 4
    source 2
    target 4
    graphics [
      fill "#000000"
      outline "#000000"
      arrow "last"
      arrowheadstyle "catalysis"
      docking [
        source "0;12"
      ]
      frameThickness 2.0
      gradient 0.0
      rounding 5.0
      thickness 18.0
    ]
    sbgn [
      role "CATALYSIS"
    ]
  ]
  edge [
    id 5
    source 8
    target 9
    SBGN [
      BendIn "210.0;410.0"
    ]
    graphics [
      fill "#000000"
      outline "#000000"
      Line [
        point [ x 0.0 y 0.0 ]
        point [ x 210.0 y 410.0 ]
        point [ x 0.0 y 0.0 ]
      ]
      arrow "none"
      frameThickness 2.0
      gradient 0.0
      rounding 5.0
      type "org.graffiti.plugins.views.defaults.PolyLineEdgeShape"
      thickness 1.0
    ]
    sbgn [
      role "CONSUMPTION"
    ]
  ]
  edge [
    id 6
    source 9
    target 7
    SBGN [
      BendOut "250.0;410.0"
    ]
    graphics [
      fill "#000000"
      outline "#000000"
      Line [
        point [ x 0.0 y 0.0 ]
        point [ x 250.0 y 410.0 ]
        point [ x 0.0 y 0.0 ]
      ]
      arrow "last"
      frameThickness 2.0
      gradient 0.0
      rounding 5.0
      type "org.graffiti.plugins.views.defaults.PolyLineEdgeShape"
      thickness 10.0
    ]
    sbgn [
      role "PRODUCTION"
    ]
  ]
  edge [
    id 7
    source 11
    target 12
    SBGN [
      BendIn "530.0;410.0"
    ]
    graphics [
      fill "#000000"
      outline "#000000"
      Line [
        point [ x 0.0 y 0.0 ]
        point [ x 530.0 y 410.0 ]
        point [ x 0.0 y 0.0 ]
      ]
      arrow "none"
      frameThickness 2.0
      gradient 0.0
      rounding 5.0
      type "org.graffiti.plugins.views.defaults.PolyLineEdgeShape"
      thickness 1.0
    ]
    sbgn [
      role "CONSUMPTION"
    ]
  ]
  edge [
    id 8
    source 12
    target 13
    SBGN [
      BendOut "570.0;410.0"
    ]
    graphics [
      fill "#000000"
      outline "#000000"
      Line [
        point [ x 0.0 y 0.0 ]
        point [ x 570.0 y 410.0 ]
        point [ x 0.0 y 0.0 ]
      ]
      arrow "last"
      frameThickness 2.0
      gradient 0.0
      rounding 5.0
      type "org.graffiti.plugins.views.defaults.PolyLineEdgeShape"
      thickness 10.0
    ]
    sbgn [
      role "PRODUCTION"
    ]
  ]
  edge [
    id 9
    source 12
    target 10
    SBGN [
      BendOut "570.0;410.0"
    ]
    graphics [
      fill "#000000"
      outline "#000000"
      Line [
        point [ x 0.0 y 0.0 ]
        point [ x 570.0 y 410.0 ]
        point [ x 0.0 y 0.0 ]
      ]
      arrow "last"
      frameThickness 2.0
      gradient 0.0
      rounding 5.0
      type "org.graffiti.plugins.views.defaults.PolyLineEdgeShape"
      thickness 10.0
    ]
    sbgn [
      role "PRODUCTION"
    ]
  ]
  edge [
    id 10
    source 3
    target 12
    graphics [
      fill "#000000"
      outline "#000000"
      arrow "last"
      arrowheadstyle "catalysis"
      docking [
        source "0.4;1"
      ]
      frameThickness 2.0
      gradient 0.0
      rounding 5.0
      thickness 18.0
    ]
    sbgn [
      role "CATALYSIS"
    ]
  ]
  edge [
    id 11
    source 3
    target 9
    graphics [
      fill "#000000"
      outline "#000000"
      Line [
        point [ x 0.0 y 0.0 ]
        point [ x 510.0 y 360.0 ]
        point [ x 230.0 y 360.0 ]
        point [ x 0.0 y 0.0 ]
      ]
      arrow "last"
      arrowheadstyle "catalysis"
      docking [
        source "-0.4;1"
      ]
      frameThickness 2.0
      gradient 0.0
      rounding 5.0
      type "org.graffiti.plugins.views.defaults.PolyLineEdgeShape"
      thickness 18.0
    ]
    sbgn [
      role "CATALYSIS"
    ]
  ]
  edge [
    id 12
    source 14
    target 20
    SBGN [
      BendOut "530.0;660.0"
    ]
    graphics [
      fill "#000000"
      outline "#000000"
      Line [
        point [ x 0.0 y 0.0 ]
        point [ x 530.0 y 660.0 ]
        point [ x 0.0 y 0.0 ]
      ]
      arrow "last"
      frameThickness 2.0
      gradient 0.0
      rounding 5.0
      type "org.graffiti.plugins.views.defaults.PolyLineEdgeShape"
      thickness 10.0
    ]
    sbgn [
      role "PRODUCTION"
    ]
  ]
  edge [
    id 13
    source 14
    target 19
    SBGN [
      BendOut "530.0;660.0"
    ]
    graphics [
      fill "#000000"
      outline "#000000"
      Line [
        point [ x 0.0 y 0.0 ]
        point [ x 530.0 y 660.0 ]
        point [ x 0.0 y 0.0 ]
      ]
      arrow "last"
      frameThickness 2.0
      gradient 0.0
      rounding 5.0
      type "org.graffiti.plugins.views.defaults.PolyLineEdgeShape"
      thickness 10.0
    ]
    sbgn [
      role "PRODUCTION"
    ]
  ]
  edge [
    id 14
    source 15
    target 17
    SBGN [
      BendOut "250.0;660.0"
    ]
    graphics [
      fill "#000000"
      outline "#000000"
      Line [
        point [ x 0.0 y 0.0 ]
        point [ x 250.0 y 660.0 ]
        point [ x 0.0 y 0.0 ]
      ]
      arrow "last"
      frameThickness 2.0
      gradient 0.0
      rounding 5.0
      type "org.graffiti.plugins.views.defaults.PolyLineEdgeShape"
      thickness 10.0
    ]
    sbgn [
      role "PRODUCTION"
    ]
  ]
  edge [
    id 15
    source 16
    target 15
    SBGN [
      BendIn "210.0;660.0"
    ]
    graphics [
      fill "#000000"
      outline "#000000"
      Line [
        point [ x 0.0 y 0.0 ]
        point [ x 210.0 y 660.0 ]
        point [ x 0.0 y 0.0 ]
      ]
      arrow "none"
      frameThickness 2.0
      gradient 0.0
      rounding 5.0
      type "org.graffiti.plugins.views.defaults.PolyLineEdgeShape"
      thickness 1.0
    ]
    sbgn [
      role "CONSUMPTION"
    ]
  ]
  edge [
    id 16
    source 18
    target 14
    SBGN [
      BendIn "490.0;660.0"
    ]
    graphics [
      fill "#000000"
      outline "#000000"
      Line [
        point [ x 0.0 y 0.0 ]
        point [ x 490.0 y 660.0 ]
        point [ x 0.0 y 0.0 ]
      ]
      arrow "none"
      frameThickness 2.0
      gradient 0.0
      rounding 5.0
      type "org.graffiti.plugins.views.defaults.PolyLineEdgeShape"
      thickness 1.0
    ]
    sbgn [
      role "CONSUMPTION"
    ]
  ]
  edge [
    id 17
    source 13
    target 14
    graphics [
      fill "#000000"
      outline "#000000"
      Line [
        point [ x 0.0 y 0.0 ]
        point [ x 720.0 y 610.0 ]
        point [ x 510.0 y 610.0 ]
        point [ x 0.0 y 0.0 ]
      ]
      arrow "last"
      arrowheadstyle "catalysis"
      docking [
        source "0.4;1"
      ]
      frameThickness 2.0
      gradient 0.0
      rounding 5.0
      type "org.graffiti.plugins.views.defaults.PolyLineEdgeShape"
      thickness 18.0
    ]
    sbgn [
      role "CATALYSIS"
    ]
  ]
  edge [
    id 18
    source 13
    target 15
    graphics [
      fill "#000000"
      outline "#000000"
      Line [
        point [ x 0.0 y 0.0 ]
        point [ x 680.0 y 590.0 ]
        point [ x 230.0 y 590.0 ]
        point [ x 0.0 y 0.0 ]
      ]
      arrow "last"
      arrowheadstyle "catalysis"
      docking [
        source "-0.4;1"
      ]
      frameThickness 2.0
      gradient 0.0
      rounding 5.0
      type "org.graffiti.plugins.views.defaults.PolyLineEdgeShape"
      thickness 18.0
    ]
    sbgn [
      role "CATALYSIS"
    ]
  ]
  edge [
    id 19
    source 20
    target 21
    graphics [
      fill "#000000"
      outline "#000000"
      arrow "none"
      frameThickness 2.0
      gradient 0.0
      rounding 5.0
      thickness 10.0
    ]
    sbgn [
      role "EQUIVALENCEARC"
    ]
  ]
  edge [
    id 20
    source 2
    target 1
    graphics [
      fill "#000000"
      outline "#000000"
      arrow "none"
      frameThickness 2.0
      gradient 0.0
      rounding 5.0
      thickness 1.0
    ]
    sbgn [
      role "EQUIVALENCEARC"
    ]
  ]
  edge [
    id 21
    source 9
    target 25
    SBGN [
      BendOut "250.0;410.0"
    ]
    graphics [
      fill "#000000"
      outline "#000000"
      Line [
        point [ x 0.0 y 0.0 ]
        point [ x 250.0 y 410.0 ]
        point [ x 0.0 y 0.0 ]
      ]
      arrow "last"
      frameThickness 2.0
      gradient 0.0
      rounding 5.0
      type "org.graffiti.plugins.views.defaults.PolyLineEdgeShape"
      thickness 10.0
    ]
    sbgn [
      role "PRODUCTION"
    ]
  ]
  edge [
    id 22
    source 25
    target 12
    SBGN [
      BendIn "530.0;410.0"
    ]
    graphics [
      fill "#000000"
      outline "#000000"
      Line [
        point [ x 0.0 y 0.0 ]
        point [ x 530.0 y 410.0 ]
        point [ x 0.0 y 0.0 ]
      ]
      arrow "none"
      frameThickness 2.0
      gradient 0.0
      rounding 5.0
      type "org.graffiti.plugins.views.defaults.PolyLineEdgeShape"
      thickness 1.0
    ]
    sbgn [
      role "CONSUMPTION"
    ]
  ]
  edge [
    id 23
    source 26
    target 4
    SBGN [
      BendIn "360.0;170.0"
    ]
    graphics [
      fill "#000000"
      outline "#000000"
      Line [
        point [ x 0.0 y 0.0 ]
        point [ x 360.0 y 170.0 ]
        point [ x 0.0 y 0.0 ]
      ]
      arrow "none"
      frameThickness 2.0
      gradient 0.0
      rounding 5.0
      type "org.graffiti.plugins.views.defaults.PolyLineEdgeShape"
      thickness 1.0
    ]
    sbgn [
      role "CONSUMPTION"
    ]
  ]
  edge [
    id 24
    source 24
    target 9
    SBGN [
      BendIn "210.0;410.0"
    ]
    graphics [
      fill "#000000"
      outline "#000000"
      Line [
        point [ x 0.0 y 0.0 ]
        point [ x 210.0 y 410.0 ]
        point [ x 0.0 y 0.0 ]
      ]
      arrow "none"
      frameThickness 2.0
      gradient 0.0
      rounding 5.0
      type "org.graffiti.plugins.views.defaults.PolyLineEdgeShape"
      thickness 1.0
    ]
    sbgn [
      role "CONSUMPTION"
    ]
  ]
  edge [
    id 25
    source 23
    target 15
    SBGN [
      BendIn "210.0;660.0"
    ]
    graphics [
      fill "#000000"
      outline "#000000"
      Line [
        point [ x 0.0 y 0.0 ]
        point [ x 210.0 y 660.0 ]
        point [ x 0.0 y 0.0 ]
      ]
      arrow "none"
      frameThickness 2.0
      gradient 0.0
      rounding 5.0
      type "org.graffiti.plugins.views.defaults.PolyLineEdgeShape"
      thickness 1.0
    ]
    sbgn [
      role "CONSUMPTION"
    ]
  ]
  edge [
    id 26
    source 22
    target 14
    SBGN [
      BendIn "490.0;660.0"
    ]
    graphics [
      fill "#000000"
      outline "#000000"
      Line [
        point [ x 0.0 y 0.0 ]
        point [ x 490.0 y 660.0 ]
        point [ x 0.0 y 0.0 ]
      ]
      arrow "none"
      frameThickness 2.0
      gradient 0.0
      rounding 5.0
      type "org.graffiti.plugins.views.defaults.PolyLineEdgeShape"
      thickness 1.0
    ]
    sbgn [
      role "CONSUMPTION"
    ]
  ]
  edge [
    id 27
    source 15
    target 22
    SBGN [
      BendOut "250.0;660.0"
    ]
    graphics [
      fill "#000000"
      outline "#000000"
      Line [
        point [ x 0.0 y 0.0 ]
        point [ x 250.0 y 660.0 ]
        point [ x 0.0 y 0.0 ]
      ]
      arrow "last"
      frameThickness 2.0
      gradient 0.0
      rounding 5.0
      type "org.graffiti.plugins.views.defaults.PolyLineEdgeShape"
      thickness 10.0
    ]
    sbgn [
      role "PRODUCTION"
    ]
  ]
]
