# Supplementary material for: Translation of SBGN maps: Process Description to Activity Flow
Source: BMC Syst Biol. 2013 Oct 31;7:115. doi: 10.1186/1752-0509-7-115 (PMC4228393; doi:10.1186/1752-0509-7-115)
Supplement: Additional file 4 — Example file "LEC1/AFL-B3 factors and maturation gene control". This file provides the SBGN PD map for "LEC1/AFL-B3 factors and maturation gene control" used for the PD to AF translation shown in Additional file 3. [file 1752-0509-7-115-S4.zip]

Archive with 1 entries (1 files):
- 1236642352979335_add4.gml
