# Supplementary material for: Translation of SBGN maps: Process Description to Activity Flow
Source: BMC Syst Biol. 2013 Oct 31;7:115. doi: 10.1186/1752-0509-7-115 (PMC4228393; doi:10.1186/1752-0509-7-115)
Supplement: Additional file 4 — Example file "LEC1/AFL-B3 factors and maturation gene control". This file provides the SBGN PD map for "LEC1/AFL-B3 factors and maturation gene control" used for the PD to AF translation shown in Additional file 3. [file 1752-0509-7-115-S4.zip › 1236642352979335_add4.gml]

# generated with VANTED V2.1.0 at Mon Oct 14 16:30:44 CEST 2013
graph [
  sbgn [
    role "PROCESSDESCRIPTION"
  ]
  directed 1
  node [
    id 1
    zlevel -1

    Selection [
      openedmapping ""
    ]
    graphics [
      x 1948.0
      y 1010.0
      w 180.0
      h 80.0
      fill "#FFFFFF"
      outline "#000000"
      frameThickness 2.0
      gradient 0.0
      rounding 5.0
      type "de.ipk_gatersleben.ag_nw.graffiti.plugins.shapes.ComplexShape"
    ]
    label ""
    labelgraphics [
      alignment "left"
      anchor "c"
      color "#000000"
      fontName "Arial"
      fontSize 12
      fontStyle "plain"
      type "text"
    ]
    sbgn [
      role "COMPLEX"
    ]
  ]
  node [
    id 2
    zlevel -1

    Selection [
      openedmapping ""
    ]
    graphics [
      x 2090.0
      y 1080.0
      w 100.0
      h 60.0
      fill "#FFFFFF"
      outline "#000000"
      frameThickness 2.0
      gradient 0.0
      rounding 15.0
      type "rectangle"
    ]
    label "ABI5"
    labelgraphics [
      alignment "left"
      anchor "c"
      color "#000000"
      fontName "Arial"
      fontSize 14
      fontStyle "bold"
      type "text"
    ]
    sbgn [
      role "MACROMOLECULE"
    ]
    url "http://www.arabidopsis.org/servlets/TairObject?id=32860&type=locus"
  ]
  node [
    id 3
    zlevel -1

    Selection [
      openedmapping ""
    ]
    graphics [
      x 1260.0
      y 1600.0
      w 20.0
      h 20.0
      fill "#FFFFFF"
      outline "#000000"
      frameThickness 2.0
      gradient 0.0
      rounding 0.0
      type "org.graffiti.plugins.views.defaults.RectangularNodeShape"
    ]
    label ""
    labelgraphics [
      alignment "left"
      anchor "c"
      color "#000000"
      fontName "Arial"
      fontSize 12
      fontStyle "plain"
      type "text"
    ]
    sbgn [
      role "PROCESS"
    ]
  ]
  node [
    id 4
    zlevel -1

    Selection [
      openedmapping ""
    ]
    graphics [
      x 1340.0
      y 1600.0
      w 80.0
      h 60.0
      fill "#FFFFFF"
      outline "#000000"
      frameThickness 2.0
      gradient 0.0
      rounding 15.0
      type "de.ipk_gatersleben.ag_nw.graffiti.plugins.shapes.NucleicAcidFeatureShape"
    ]
    label "SSP"
    labelgraphics [
      alignment "left"
      anchor "c"
      color "#000000"
      fontName "Arial"
      fontSize 14
      fontStyle "bold"
      type "text"
    ]
    labelgraphics1 [
      alignment "left"
      anchor "btl"
      color "#000000"
      fontName "Arial"
      fontSize 12
      fontStyle "box"
      position [
        localAlign 0.0
        relHor 0.0
        relVert 0.0
      ]
      text "ct:mRNA"
      type "text"
    ]
    sbgn [
      role "NUCLEICACIDFEATURE"
    ]
  ]
  node [
    id 5
    zlevel -1

    Selection [
      openedmapping ""
    ]
    graphics [
      x 1210.0
      y 1600.0
      w 20.0
      h 20.0
      fill "#FFFFFF"
      outline "#000000"
      frameThickness 2.0
      gradient 0.0
      rounding 5.0
      type "de.ipk_gatersleben.ag_nw.graffiti.plugins.shapes.SourceSinkShape"
    ]
    sbgn [
      role "SOURCESINK"
    ]
  ]
  node [
    id 6
    zlevel -1

    Selection [
      openedmapping ""
    ]
    graphics [
      x 1960.0
      y 850.0
      w 180.0
      h 60.0
      fill "#FFFFFF"
      outline "#000000"
      frameThickness 2.0
      gradient 0.0
      rounding 15.0
      type "de.ipk_gatersleben.ag_nw.graffiti.plugins.shapes.NucleicAcidFeatureShape"
    ]
    label "SSP"
    labelgraphics [
      alignment "left"
      anchor "c"
      color "#000000"
      fontName "Arial"
      fontSize 14
      fontStyle "bold"
      type "text"
    ]
    labelgraphics1 [
      alignment "left"
      anchor "btl"
      color "#000000"
      fontName "Arial"
      fontSize 12
      fontStyle "plain,,box"
      position [
        localAlign 0.0
        relHor 0.0
        relVert 0.0
      ]
      text "RY"
      type "text"
    ]
    labelgraphics2 [
      alignment "left"
      anchor "btc"
      color "#000000"
      fontName "Arial"
      fontSize 12
      fontStyle "plain,,box"
      position [
        localAlign 0.0
        relHor 0.0
        relVert 0.0
      ]
      text "ABRE"
      type "text"
    ]
    labelgraphics3 [
      alignment "left"
      anchor "btr"
      color "#000000"
      fontName "Arial"
      fontSize 12
      fontStyle "plain,box"
      position [
        localAlign 0.0
        relHor 0.0
        relVert 0.0
      ]
      text "ct:gene"
      type "text"
    ]
    sbgn [
      role "NUCLEICACIDFEATURE"
    ]
  ]
  node [
    id 7
    zlevel -1

    Selection [
      openedmapping ""
    ]
    graphics [
      x 1340.0
      y 1690.0
      w 20.0
      h 20.0
      fill "#FFFFFF"
      outline "#000000"
      frameThickness 2.0
      gradient 0.0
      rounding 0.0
      type "org.graffiti.plugins.views.defaults.RectangularNodeShape"
    ]
    label ""
    labelgraphics [
      alignment "left"
      anchor "c"
      color "#000000"
      fontName "Arial"
      fontSize 12
      fontStyle "plain"
      type "text"
    ]
    sbgn [
      role "PROCESS"
    ]
  ]
  node [
    id 8
    zlevel -1

    Selection [
      openedmapping ""
    ]
    graphics [
      x 1280.0
      y 1690.0
      w 20.0
      h 40.0
      fill "#FFFFFF"
      outline "#000000"
      frameThickness 2.0
      gradient 0.0
      rounding 5.0
      type "de.ipk_gatersleben.ag_nw.graffiti.plugins.shapes.SourceSinkShape"
    ]
    sbgn [
      role "SOURCESINK"
    ]
  ]
  node [
    id 9
    zlevel -1

    Selection [
      openedmapping ""
    ]
    graphics [
      x 1443.0
      y 1690.0
      w 60.0
      h 60.0
      fill "#FFFFFF"
      outline "#000000"
      frameThickness 2.0
      gradient 0.0
      rounding 15.0
      type "rectangle"
    ]
    label "SSP"
    labelgraphics [
      alignment "left"
      anchor "c"
      color "#000000"
      fontName "Arial"
      fontSize 14
      fontStyle "bold"
      type "text"
    ]
    labelgraphics1 [
      alignment "left"
      anchor "btl"
      color "#000000"
      fontName "Arial"
      fontSize 12
      fontStyle "box"
      position [
        localAlign 0.0
        relHor 0.0
        relVert 0.0
      ]
      text "ct:prot"
      type "text"
    ]
    sbgn [
      role "MACROMOLECULE"
    ]
  ]
  node [
    id 10
    zlevel -1

    Selection [
      openedmapping ""
    ]
    graphics [
      x 1910.0
      y 1220.0
      w 140.0
      h 80.0
      fill "#FFFFFF"
      outline "#000000"
      frameThickness 2.0
      gradient 0.0
      rounding 5.0
      type "de.ipk_gatersleben.ag_nw.graffiti.plugins.shapes.ComplexShape"
    ]
    label ""
    labelgraphics [
      alignment "left"
      anchor "c"
      color "#000000"
      fontName "Arial"
      fontSize 12
      fontStyle "plain"
      type "text"
    ]
    sbgn [
      role "COMPLEX"
    ]
  ]
  node [
    id 11
    zlevel -1

    Selection [
      openedmapping ""
    ]
    graphics [
      x 1880.0
      y 1220.0
      w 60.0
      h 60.0
      fill "#FFFFFF"
      outline "#000000"
      frameThickness 2.0
      gradient 0.0
      rounding 15.0
      type "rectangle"
    ]
    label "ABI3"
    labelgraphics [
      alignment "left"
      anchor "c"
      color "#000000"
      fontName "Arial"
      fontSize 14
      fontStyle "bold"
      type "text"
    ]
    sbgn [
      role "MACROMOLECULE"
    ]
    url "http://www.arabidopsis.org/servlets/TairObject?id=38924&type=locus"
  ]
  node [
    id 12
    zlevel -1

    Selection [
      openedmapping ""
    ]
    graphics [
      x 1939.0
      y 1220.0
      w 60.0
      h 60.0
      fill "#FFFFFF"
      outline "#000000"
      frameThickness 2.0
      gradient 0.0
      rounding 15.0
      type "rectangle"
    ]
    label "ABI5"
    labelgraphics [
      alignment "left"
      anchor "c"
      color "#000000"
      fontName "Arial"
      fontSize 14
      fontStyle "bold"
      type "text"
    ]
    sbgn [
      role "MACROMOLECULE"
    ]
    url "http://www.arabidopsis.org/servlets/TairObject?id=32860&type=locus"
  ]
  node [
    id 13
    zlevel -1

    Selection [
      openedmapping ""
    ]
    graphics [
      x 1910.0
      y 1150.0
      w 20.0
      h 20.0
      fill "#000000"
      outline "#000000"
      frameThickness 2.0
      gradient 0.0
      rounding 0.0
      type "oval"
    ]
    sbgn [
      role "ASSOCIATION"
    ]
  ]
  node [
    id 14
    zlevel -1

    Selection [
      openedmapping ""
    ]
    graphics [
      x 1670.0
      y 1190.0
      w 180.0
      h 60.0
      fill "#FFFFFF"
      outline "#000000"
      frameThickness 2.0
      gradient 0.0
      rounding 15.0
      type "nucleic"
    ]
    label "RD29B"
    labelgraphics [
      alignment "left"
      anchor "c"
      color "#000000"
      fontName "Arial"
      fontSize 14
      fontStyle "bold"
      type "text"
    ]
    labelgraphics1 [
      alignment "left"
      anchor "btl"
      color "#000000"
      fontName "Arial"
      fontSize 12
      fontStyle "box"
      position [
        localAlign 0.0
        relHor 0.0
        relVert 0.0
      ]
      text "RY"
      type "text"
    ]
    labelgraphics2 [
      alignment "left"
      anchor "btc"
      color "#000000"
      fontName "Arial"
      fontSize 12
      fontStyle "box"
      position [
        localAlign 0.0
        relHor 0.0
        relVert 0.0
      ]
      text "ABRE"
      type "text"
    ]
    labelgraphics3 [
      alignment "left"
      anchor "btr"
      color "#000000"
      fontName "Arial"
      fontSize 12
      fontStyle "box"
      position [
        localAlign 0.0
        relHor 0.0
        relVert 0.0
      ]
      text "ct:gene"
      type "text"
    ]
    sbgn [
      role "NUCLEICACIDFEATURE"
    ]
    url "http://www.arabidopsis.org/servlets/TairObject?id=132262&type=locus"
  ]
  node [
    id 15
    zlevel -1

    Selection [
      openedmapping ""
    ]
    graphics [
      x 1680.0
      y 1570.0
      w 20.0
      h 20.0
      fill "#FFFFFF"
      outline "#000000"
      frameThickness 2.0
      gradient 0.0
      rounding 5.0
      type "de.ipk_gatersleben.ag_nw.graffiti.plugins.shapes.SourceSinkShape"
    ]
    sbgn [
      role "SOURCESINK"
    ]
  ]
  node [
    id 16
    zlevel -1

    Selection [
      openedmapping ""
    ]
    graphics [
      x 1750.0
      y 1570.0
      w 20.0
      h 20.0
      fill "#FFFFFF"
      outline "#000000"
      frameThickness 2.0
      gradient 0.0
      rounding 0.0
      type "org.graffiti.plugins.views.defaults.RectangularNodeShape"
    ]
    label ""
    labelgraphics [
      alignment "left"
      anchor "c"
      color "#000000"
      fontName "Arial"
      fontSize 12
      fontStyle "plain"
      type "text"
    ]
    sbgn [
      role "PROCESS"
    ]
  ]
  node [
    id 17
    zlevel -1

    Selection [
      openedmapping ""
    ]
    graphics [
      x 1789.0
      y 1660.0
      w 20.0
      h 40.0
      fill "#FFFFFF"
      outline "#000000"
      frameThickness 2.0
      gradient 0.0
      rounding 5.0
      type "de.ipk_gatersleben.ag_nw.graffiti.plugins.shapes.SourceSinkShape"
    ]
    sbgn [
      role "SOURCESINK"
    ]
  ]
  node [
    id 18
    zlevel -1

    Selection [
      openedmapping ""
    ]
    graphics [
      x 1850.0
      y 1660.0
      w 20.0
      h 20.0
      fill "#FFFFFF"
      outline "#000000"
      frameThickness 2.0
      gradient 0.0
      rounding 0.0
      type "org.graffiti.plugins.views.defaults.RectangularNodeShape"
    ]
    label ""
    labelgraphics [
      alignment "left"
      anchor "c"
      color "#000000"
      fontName "Arial"
      fontSize 12
      fontStyle "plain"
      type "text"
    ]
    sbgn [
      role "PROCESS"
    ]
  ]
  node [
    id 19
    zlevel -1

    Selection [
      openedmapping ""
    ]
    graphics [
      x 1880.0
      y 930.0
      w 20.0
      h 20.0
      fill "#000000"
      outline "#000000"
      frameThickness 2.0
      gradient 0.0
      rounding 0.0
      type "oval"
    ]
    sbgn [
      role "ASSOCIATION"
    ]
  ]
  node [
    id 20
    zlevel -22

    Selection [
      openedmapping ""
    ]
    graphics [
      x 1750.0
      y 927.0
      w 200.0
      h 160.0
      fill "#FFFFFF"
      outline "#000000"
      frameThickness 2.0
      gradient 0.0
      rounding 5.0
      type "de.ipk_gatersleben.ag_nw.graffiti.plugins.shapes.ComplexShape"
    ]
    label ""
    labelgraphics [
      alignment "left"
      anchor "c"
      color "#000000"
      fontName "Arial"
      fontSize 12
      fontStyle "plain"
      type "text"
    ]
    sbgn [
      role "COMPLEX"
    ]
  ]
  node [
    id 21
    zlevel -1

    Selection [
      openedmapping ""
    ]
    graphics [
      x 1750.0
      y 970.0
      w 180.0
      h 60.0
      fill "#FFFFFF"
      outline "#000000"
      frameThickness 2.0
      gradient 0.0
      rounding 15.0
      type "de.ipk_gatersleben.ag_nw.graffiti.plugins.shapes.NucleicAcidFeatureShape"
    ]
    label "SSP"
    labelgraphics [
      alignment "left"
      anchor "c"
      color "#000000"
      fontName "Arial"
      fontSize 14
      fontStyle "bold"
      type "text"
    ]
    labelgraphics1 [
      alignment "left"
      anchor "btl"
      color "#000000"
      fontName "Arial"
      fontSize 12
      fontStyle "plain,,box"
      position [
        localAlign 0.0
        relHor 0.0
        relVert 0.0
      ]
      text "RY"
      type "text"
    ]
    labelgraphics2 [
      alignment "left"
      anchor "btc"
      color "#000000"
      fontName "Arial"
      fontSize 12
      fontStyle "plain,,box"
      position [
        localAlign 0.0
        relHor 0.0
        relVert 0.0
      ]
      text "ABRE"
      type "text"
    ]
    labelgraphics3 [
      alignment "left"
      anchor "btr"
      color "#000000"
      fontName "Arial"
      fontSize 12
      fontStyle "plain,box"
      position [
        localAlign 0.0
        relHor 0.0
        relVert 0.0
      ]
      text "CT:gene"
      type "text"
    ]
    sbgn [
      role "NUCLEICACIDFEATURE"
    ]
  ]
  node [
    id 22
    zlevel -1

    Selection [
      openedmapping ""
    ]
    graphics [
      x 1060.0
      y 1150.0
      w 20.0
      h 20.0
      fill "#000000"
      outline "#000000"
      frameThickness 2.0
      gradient 0.0
      rounding 0.0
      type "oval"
    ]
    sbgn [
      role "ASSOCIATION"
    ]
  ]
  node [
    id 23
    zlevel -1

    Selection [
      openedmapping ""
    ]
    graphics [
      x 1260.0
      y 1150.0
      w 20.0
      h 20.0
      fill "#000000"
      outline "#000000"
      frameThickness 2.0
      gradient 0.0
      rounding 0.0
      type "oval"
    ]
    sbgn [
      role "ASSOCIATION"
    ]
  ]
  node [
    id 24
    zlevel -1

    Selection [
      openedmapping ""
    ]
    graphics [
      x 1450.0
      y 1150.0
      w 20.0
      h 20.0
      fill "#000000"
      outline "#000000"
      frameThickness 2.0
      gradient 0.0
      rounding 0.0
      type "oval"
    ]
    sbgn [
      role "ASSOCIATION"
    ]
  ]
  node [
    id 25
    zlevel -1

    Selection [
      openedmapping ""
    ]
    graphics [
      x 1459.0
      y 1300.0
      w 160.0
      h 60.0
      fill "#FFFFFF"
      outline "#000000"
      frameThickness 2.0
      gradient 0.0
      rounding 15.0
      type "nucleic"
    ]
    label "SSP"
    labelgraphics [
      alignment "left"
      anchor "c"
      color "#000000"
      fontName "Arial"
      fontSize 14
      fontStyle "bold"
      type "text"
    ]
    labelgraphics1 [
      alignment "left"
      anchor "btl"
      color "#000000"
      fontName "Arial"
      fontSize 12
      fontStyle "box"
      position [
        localAlign 0.0
        relHor 0.0
        relVert 0.0
      ]
      text "RY"
      type "text"
    ]
    labelgraphics2 [
      alignment "left"
      anchor "btc"
      color "#000000"
      fontName "Arial"
      fontSize 12
      fontStyle "box"
      position [
        localAlign 0.0
        relHor 0.0
        relVert 0.0
      ]
      text "ABRE"
      type "text"
    ]
    labelgraphics3 [
      alignment "left"
      anchor "btr"
      color "#000000"
      fontName "Arial"
      fontSize 12
      fontStyle "box"
      position [
        localAlign 0.0
        relHor 0.0
        relVert 0.0
      ]
      text "ct:gene"
      type "text"
    ]
    sbgn [
      role "NUCLEICACIDFEATURE"
    ]
  ]
  node [
    id 26
    zlevel -21

    Selection [
      openedmapping ""
    ]
    graphics [
      x 1459.0
      y 1290.0
      w 180.0
      h 220.0
      fill "#FFFFFF"
      outline "#000000"
      frameThickness 2.0
      gradient 0.0
      rounding 5.0
      type "de.ipk_gatersleben.ag_nw.graffiti.plugins.shapes.ComplexShape"
    ]
    label ""
    labelgraphics [
      alignment "left"
      anchor "c"
      color "#000000"
      fontName "Arial"
      fontSize 12
      fontStyle "plain"
      type "text"
    ]
    sbgn [
      role "COMPLEX"
    ]
  ]
  node [
    id 27
    zlevel -1

    Selection [
      openedmapping ""
    ]
    graphics [
      x 1458.0
      y 1367.0
      w 100.0
      h 60.0
      fill "#FFFFFF"
      outline "#000000"
      frameThickness 2.0
      gradient 0.0
      rounding 15.0
      type "rectangle"
    ]
    label "ABI3"
    labelgraphics [
      alignment "left"
      anchor "c"
      color "#000000"
      fontName "Arial"
      fontSize 14
      fontStyle "bold"
      type "text"
    ]
    sbgn [
      role "MACROMOLECULE"
    ]
    url "http://www.arabidopsis.org/servlets/TairObject?id=38924&type=locus"
  ]
  node [
    id 28
    zlevel -1

    Selection [
      openedmapping ""
    ]
    graphics [
      x 1262.0
      y 1365.0
      w 100.0
      h 60.0
      fill "#FFFFFF"
      outline "#000000"
      frameThickness 2.0
      gradient 0.0
      rounding 15.0
      type "rectangle"
    ]
    label "LEC2"
    labelgraphics [
      alignment "left"
      anchor "c"
      color "#000000"
      fontName "Arial"
      fontSize 14
      fontStyle "bold"
      type "text"
    ]
    sbgn [
      role "MACROMOLECULE"
    ]
    url "http://www.arabidopsis.org/servlets/TairObject?id=31553&type=gene"
  ]
  node [
    id 29
    zlevel -7

    Selection [
      openedmapping ""
    ]
    graphics [
      x 1260.0
      y 1298.0
      w 180.0
      h 60.0
      fill "#FFFFFF"
      outline "#000000"
      frameThickness 2.0
      gradient 0.0
      rounding 15.0
      type "nucleic"
    ]
    label "SSP"
    labelgraphics [
      alignment "left"
      anchor "c"
      color "#000000"
      fontName "Arial"
      fontSize 14
      fontStyle "bold"
      type "text"
    ]
    labelgraphics1 [
      alignment "left"
      anchor "btl"
      color "#000000"
      fontName "Arial"
      fontSize 12
      fontStyle "box"
      position [
        localAlign 0.0
        relHor 0.0
        relVert 0.0
      ]
      text "RY"
      type "text"
    ]
    labelgraphics2 [
      alignment "left"
      anchor "btc"
      color "#000000"
      fontName "Arial"
      fontSize 12
      fontStyle "box"
      position [
        localAlign 0.0
        relHor 0.0
        relVert 0.0
      ]
      text "ABRE"
      type "text"
    ]
    labelgraphics3 [
      alignment "left"
      anchor "btr"
      color "#000000"
      fontName "Arial"
      fontSize 12
      fontStyle "box"
      position [
        localAlign 0.0
        relHor 0.0
        relVert 0.0
      ]
      text "ct:gene"
      type "text"
    ]
    sbgn [
      role "NUCLEICACIDFEATURE"
    ]
  ]
  node [
    id 30
    zlevel -31

    Selection [
      openedmapping ""
    ]
    graphics [
      x 1260.0
      y 1293.0
      w 200.0
      h 220.0
      fill "#FFFFFF"
      outline "#000000"
      frameThickness 2.0
      gradient 0.0
      rounding 5.0
      type "de.ipk_gatersleben.ag_nw.graffiti.plugins.shapes.ComplexShape"
    ]
    label ""
    labelgraphics [
      alignment "left"
      anchor "c"
      color "#000000"
      fontName "Arial"
      fontSize 12
      fontStyle "plain"
      type "text"
    ]
    sbgn [
      role "COMPLEX"
    ]
  ]
  node [
    id 31
    zlevel -1

    Selection [
      openedmapping ""
    ]
    graphics [
      x 1020.0
      y 1221.0
      w 80.0
      h 60.0
      fill "#FFFFFF"
      outline "#000000"
      frameThickness 2.0
      gradient 0.0
      rounding 15.0
      type "rectangle"
    ]
    label "AtbZIP10"
    labelgraphics [
      alignment "left"
      anchor "c"
      color "#000000"
      fontName "Arial"
      fontSize 14
      fontStyle "bold"
      type "text"
    ]
    sbgn [
      role "MACROMOLECULE"
    ]
    url "http://www.arabidopsis.org/servlets/TairObject?id=129132&type=locus"
  ]
  node [
    id 32
    zlevel -1

    Selection [
      openedmapping ""
    ]
    graphics [
      x 1100.0
      y 1221.0
      w 80.0
      h 60.0
      fill "#FFFFFF"
      outline "#000000"
      frameThickness 2.0
      gradient 0.0
      rounding 15.0
      type "rectangle"
    ]
    label "AtbZIP25"
    labelgraphics [
      alignment "left"
      anchor "c"
      color "#000000"
      fontName "Arial"
      fontSize 14
      fontStyle "bold"
      type "text"
    ]
    sbgn [
      role "MACROMOLECULE"
    ]
    url "http://www.arabidopsis.org/servlets/TairObject?id=500231711&type=locus"
  ]
  node [
    id 33
    zlevel -18

    Selection [
      openedmapping ""
    ]
    graphics [
      x 1061.0
      y 1297.0
      w 160.0
      h 60.0
      fill "#FFFFFF"
      outline "#000000"
      frameThickness 2.0
      gradient 0.0
      rounding 15.0
      type "nucleic"
    ]
    label "SSP"
    labelgraphics [
      alignment "left"
      anchor "c"
      color "#000000"
      fontName "Arial"
      fontSize 14
      fontStyle "bold"
      type "text"
    ]
    labelgraphics1 [
      alignment "left"
      anchor "btl"
      color "#000000"
      fontName "Arial"
      fontSize 12
      fontStyle "box"
      position [
        localAlign 0.0
        relHor 0.0
        relVert 0.0
      ]
      text "RY"
      type "text"
    ]
    labelgraphics2 [
      alignment "left"
      anchor "btc"
      color "#000000"
      fontName "Arial"
      fontSize 12
      fontStyle "box"
      position [
        localAlign 0.0
        relHor 0.0
        relVert 0.0
      ]
      text "ABRE"
      type "text"
    ]
    labelgraphics3 [
      alignment "left"
      anchor "btr"
      color "#000000"
      fontName "Arial"
      fontSize 12
      fontStyle "box"
      position [
        localAlign 0.0
        relHor 0.0
        relVert 0.0
      ]
      text "ct:gene"
      type "text"
    ]
    sbgn [
      role "NUCLEICACIDFEATURE"
    ]
  ]
  node [
    id 34
    zlevel -1

    Selection [
      openedmapping ""
    ]
    graphics [
      x 1063.0
      y 1364.0
      w 100.0
      h 60.0
      fill "#FFFFFF"
      outline "#000000"
      frameThickness 2.0
      gradient 0.0
      rounding 15.0
      type "rectangle"
    ]
    label "FUS3"
    labelgraphics [
      alignment "left"
      anchor "c"
      color "#000000"
      fontName "Arial"
      fontSize 14
      fontStyle "bold"
      type "text"
    ]
    sbgn [
      role "MACROMOLECULE"
    ]
    url "http://www.arabidopsis.org/servlets/TairObject?id=39432&type=gene"
  ]
  node [
    id 35
    zlevel -28

    Selection [
      openedmapping ""
    ]
    graphics [
      x 1060.0
      y 1290.0
      w 180.0
      h 220.0
      fill "#FFFFFF"
      outline "#000000"
      frameThickness 2.0
      gradient 0.0
      rounding 5.0
      type "de.ipk_gatersleben.ag_nw.graffiti.plugins.shapes.ComplexShape"
    ]
    label ""
    labelgraphics [
      alignment "left"
      anchor "c"
      color "#000000"
      fontName "Arial"
      fontSize 12
      fontStyle "plain"
      type "text"
    ]
    sbgn [
      role "COMPLEX"
    ]
  ]
  node [
    id 36
    zlevel -1

    Selection [
      openedmapping ""
    ]
    graphics [
      x 1260.0
      y 1540.0
      w 40.0
      h 40.0
      fill "#FFFFFF"
      outline "#000000"
      frameThickness 2.0
      gradient 0.0
      rounding 0.0
      type "oval"
    ]
    label "OR"
    labelgraphics [
      alignment "left"
      anchor "c"
      color "#000000"
      fontName "Arial"
      fontSize 12
      fontStyle "plain"
      type "text"
    ]
    sbgn [
      role "OROPERATOR"
    ]
  ]
  node [
    id 37
    zlevel -1

    Selection [
      openedmapping ""
    ]
    graphics [
      x 1750.0
      y 1310.0
      w 20.0
      h 20.0
      fill "#000000"
      outline "#000000"
      frameThickness 2.0
      gradient 0.0
      rounding 0.0
      type "oval"
    ]
    sbgn [
      role "ASSOCIATION"
    ]
  ]
  node [
    id 38
    zlevel -29

    Selection [
      openedmapping ""
    ]
    graphics [
      x 1750.0
      y 1427.0
      w 180.0
      h 160.0
      fill "#FFFFFF"
      outline "#000000"
      frameThickness 2.0
      gradient 0.0
      rounding 5.0
      type "de.ipk_gatersleben.ag_nw.graffiti.plugins.shapes.ComplexShape"
    ]
    label ""
    labelgraphics [
      alignment "left"
      anchor "c"
      color "#000000"
      fontName "Arial"
      fontSize 12
      fontStyle "plain"
      type "text"
    ]
    sbgn [
      role "COMPLEX"
    ]
  ]
  node [
    id 39
    zlevel -1

    Selection [
      openedmapping ""
    ]
    graphics [
      x 1380.0
      y 932.0
      w 40.0
      h 40.0
      fill "#FFFFFF"
      outline "#000000"
      frameThickness 2.0
      gradient 0.0
      rounding 5.0
      type "tagu"
    ]
    label "ABI3"
    labelgraphics [
      alignment "left"
      anchor "c"
      color "#000000"
      fontName "Arial"
      fontSize 12
      fontStyle "plain"
      type "text"
    ]
    sbgn [
      role "TAGUP"
    ]
  ]
  node [
    id 40
    zlevel -1

    Selection [
      openedmapping ""
    ]
    graphics [
      x 1270.0
      y 932.0
      w 40.0
      h 40.0
      fill "#FFFFFF"
      outline "#000000"
      frameThickness 2.0
      gradient 0.0
      rounding 5.0
      type "tagu"
    ]
    label "LEC2"
    labelgraphics [
      alignment "left"
      anchor "c"
      color "#000000"
      fontName "Arial"
      fontSize 12
      fontStyle "plain"
      type "text"
    ]
    sbgn [
      role "TAGUP"
    ]
  ]
  node [
    id 41
    zlevel -1

    Selection [
      openedmapping ""
    ]
    graphics [
      x 1150.0
      y 932.0
      w 40.0
      h 40.0
      fill "#FFFFFF"
      outline "#000000"
      frameThickness 2.0
      gradient 0.0
      rounding 5.0
      type "tagu"
    ]
    label "FUS3"
    labelgraphics [
      alignment "left"
      anchor "c"
      color "#000000"
      fontName "Arial"
      fontSize 12
      fontStyle "plain"
      type "text"
    ]
    sbgn [
      role "TAGUP"
    ]
  ]
  node [
    id 42
    zlevel -1

    Selection [
      openedmapping ""
    ]
    graphics [
      x 1260.0
      y 772.0
      w 40.0
      h 40.0
      fill "#FFFFFF"
      outline "#000000"
      frameThickness 2.0
      gradient 0.0
      rounding 5.0
      type "de.ipk_gatersleben.ag_nw.graffiti.plugins.shapes.TagDownShape"
    ]
    label "LEC1"
    labelgraphics [
      alignment "left"
      anchor "c"
      color "#000000"
      fontName "Arial"
      fontSize 12
      fontStyle "plain"
      type "text"
    ]
    sbgn [
      role "TAGDOWN"
    ]
  ]
  node [
    id 43
    zlevel -1

    Selection [
      openedmapping ""
    ]
    graphics [
      x 1260.0
      y 720.0
      w 60.0
      h 40.0
      fill "#CCFF66"
      outline "#000000"
      frameThickness 2.0
      gradient -0.35
      rounding 15.0
      type "rectangle"
    ]
    label "LEC1"
    labelgraphics [
      alignment "left"
      anchor "c"
      color "#000000"
      fontName "Arial"
      fontSize 14
      fontStyle "bold"
      type "text"
    ]
    sbgn [
      role "MACROMOLECULE"
    ]
    url "http://www.arabidopsis.org/servlets/TairObject?id=138553&type=gene"
  ]
  node [
    id 44
    zlevel -1

    Selection [
      openedmapping ""
    ]
    graphics [
      x 1270.0
      y 987.0
      w 60.0
      h 40.0
      fill "#CCFF66"
      outline "#000000"
      frameThickness 2.0
      gradient -0.35
      rounding 15.0
      type "rectangle"
    ]
    label "LEC2"
    labelgraphics [
      alignment "left"
      anchor "c"
      color "#000000"
      fontName "Arial"
      fontSize 14
      fontStyle "bold"
      type "text"
    ]
    sbgn [
      role "MACROMOLECULE"
    ]
    url "http://www.arabidopsis.org/servlets/TairObject?id=31553&type=gene"
  ]
  node [
    id 45
    zlevel 2

    Selection [
      openedmapping ""
    ]
    graphics [
      x 1380.0
      y 990.0
      w 60.0
      h 40.0
      fill "#CCFF66"
      outline "#000000"
      frameThickness 2.0
      gradient 0.0
      rounding 15.0
      type "rectangle"
    ]
    label "ABI3"
    labelgraphics [
      alignment "left"
      anchor "c"
      color "#000000"
      fontName "Arial"
      fontSize 14
      fontStyle "bold"
      type "text"
    ]
    sbgn [
      role "MACROMOLECULE"
    ]
    url "http://www.arabidopsis.org/servlets/TairObject?id=38924&type=locus"
  ]
  node [
    id 46
    zlevel -12

    Selection [
      openedmapping ""
    ]
    graphics [
      x 1260.0
      y 852.0
      w 340.0
      h 200.0
      fill "#FFFFFF"
      outline "#000000"
      frameThickness 2.0
      gradient 0.0
      rounding 2.0
      type "rectangle"
    ]
    label "LEC1/AFL-B3"
    labelgraphics [
      alignment "left"
      anchor "c"
      color "#000000"
      fontName "Arial"
      fontSize 30
      fontStyle "bold"
      type "text"
    ]
    sbgn [
      role "SUBMAP"
    ]
  ]
  node [
    id 47
    zlevel -1

    Selection [
      openedmapping ""
    ]
    graphics [
      x 1150.0
      y 988.0
      w 60.0
      h 40.0
      fill "#CCFF66"
      outline "#000000"
      frameThickness 2.0
      gradient 0.0
      rounding 15.0
      type "rectangle"
    ]
    label "FUS3"
    labelgraphics [
      alignment "left"
      anchor "c"
      color "#000000"
      fontName "Arial"
      fontSize 14
      fontStyle "bold"
      type "text"
    ]
    sbgn [
      role "MACROMOLECULE"
    ]
    url "http://www.arabidopsis.org/servlets/TairObject?id=39432&type=gene"
  ]
  node [
    id 48
    zlevel -1

    Selection [
      openedmapping ""
    ]
    graphics [
      x 900.0
      y 320.0
      w 60.0
      h 60.0
      fill "#FFFFFF"
      outline "#000000"
      frameThickness 2.0
      gradient 0.0
      rounding 15.0
      type "rectangle"
    ]
    label "bZIP67"
    labelgraphics [
      alignment "center"
      anchor "c"
      color "#000000"
      fontName "Arial"
      fontSize 14
      fontStyle "bold"
      type "text"
    ]
    sbgn [
      role "MACROMOLECULE"
    ]
    url "http://www.arabidopsis.org/servlets/TairObject?id=35893&type=locus"
  ]
  node [
    id 49
    zlevel -1

    Selection [
      openedmapping ""
    ]
    graphics [
      x 600.0
      y 230.0
      w 40.0
      h 40.0
      fill "#FFFFFF"
      outline "#000000"
      frameThickness 2.0
      gradient 0.0
      rounding 0.0
      type "oval"
    ]
    label "AND"
    labelgraphics [
      alignment "center"
      anchor "c"
      color "#000000"
      fontName "Arial"
      fontSize 12
      fontStyle "plain"
      type "text"
    ]
    sbgn [
      role "ANDOPERATOR"
    ]
  ]
  node [
    id 50
    zlevel -1

    Selection [
      openedmapping ""
    ]
    graphics [
      x 780.0
      y 140.0
      w 120.0
      h 60.0
      fill "#FFFFFF"
      outline "#000000"
      frameThickness 2.0
      gradient 0.0
      rounding 15.0
      type "de.ipk_gatersleben.ag_nw.graffiti.plugins.shapes.NucleicAcidFeatureShape"
    ]
    label "CRC"
    labelgraphics [
      alignment "left"
      anchor "c"
      color "#000000"
      fontName "Arial"
      fontSize 14
      fontStyle "bold"
      type "text"
    ]
    labelgraphics1 [
      alignment "left"
      anchor "btl"
      color "#000000"
      fontName "Arial"
      fontSize 12
      fontStyle "plain,,box"
      position [
        localAlign 0.0
        relHor 0.0
        relVert 0.0
      ]
      text "ABRE"
      type "text"
    ]
    labelgraphics3 [
      alignment "left"
      anchor "btr"
      color "#000000"
      fontName "Arial"
      fontSize 12
      fontStyle "plain,box"
      position [
        localAlign 0.0
        relHor 0.0
        relVert 0.0
      ]
      text "ct:gene"
      type "text"
    ]
    sbgn [
      role "NUCLEICACIDFEATURE"
    ]
    url "http://www.arabidopsis.org/servlets/TairObject?id=127487&type=locus"
  ]
  node [
    id 51
    zlevel -1

    Selection [
      openedmapping ""
    ]
    graphics [
      x 510.0
      y 270.0
      w 20.0
      h 20.0
      fill "#FFFFFF"
      outline "#000000"
      frameThickness 2.0
      gradient 0.0
      rounding 0.0
      type "org.graffiti.plugins.views.defaults.RectangularNodeShape"
    ]
    label ""
    labelgraphics [
      alignment "left"
      anchor "c"
      color "#000000"
      fontName "Arial"
      fontSize 12
      fontStyle "plain"
      type "text"
    ]
    sbgn [
      role "PROCESS"
    ]
  ]
  node [
    id 52
    zlevel -1

    Selection [
      openedmapping ""
    ]
    graphics [
      x 450.0
      y 360.0
      w 20.0
      h 40.0
      fill "#FFFFFF"
      outline "#000000"
      frameThickness 2.0
      gradient 0.0
      rounding 5.0
      type "de.ipk_gatersleben.ag_nw.graffiti.plugins.shapes.SourceSinkShape"
    ]
    sbgn [
      role "SOURCESINK"
    ]
  ]
  node [
    id 53
    zlevel -1

    Selection [
      openedmapping ""
    ]
    graphics [
      x 540.0
      y 270.0
      w 20.0
      h 20.0
      fill "#FFFFFF"
      outline "#000000"
      frameThickness 2.0
      gradient 0.0
      rounding 5.0
      type "de.ipk_gatersleben.ag_nw.graffiti.plugins.shapes.SourceSinkShape"
    ]
    sbgn [
      role "SOURCESINK"
    ]
  ]
  node [
    id 54
    zlevel -1

    Selection [
      openedmapping ""
    ]
    graphics [
      x 400.0
      y 360.0
      w 20.0
      h 20.0
      fill "#FFFFFF"
      outline "#000000"
      frameThickness 2.0
      gradient 0.0
      rounding 0.0
      type "org.graffiti.plugins.views.defaults.RectangularNodeShape"
    ]
    label ""
    labelgraphics [
      alignment "left"
      anchor "c"
      color "#000000"
      fontName "Arial"
      fontSize 12
      fontStyle "plain"
      type "text"
    ]
    sbgn [
      role "PROCESS"
    ]
  ]
  node [
    id 55
    zlevel -1

    Selection [
      openedmapping ""
    ]
    graphics [
      x 310.0
      y 360.0
      w 60.0
      h 60.0
      fill "#FFFFFF"
      outline "#000000"
      frameThickness 2.0
      gradient 0.0
      rounding 15.0
      type "rectangle"
    ]
    label "CRC"
    labelgraphics [
      alignment "left"
      anchor "c"
      color "#000000"
      fontName "Arial"
      fontSize 14
      fontStyle "bold"
      type "text"
    ]
    labelgraphics1 [
      alignment "left"
      anchor "btl"
      color "#000000"
      fontName "Arial"
      fontSize 12
      fontStyle "box"
      position [
        localAlign 0.0
        relHor 0.0
        relVert 0.0
      ]
      text "ct:prot"
      type "text"
    ]
    sbgn [
      role "MACROMOLECULE"
    ]
    url "http://www.arabidopsis.org/servlets/TairObject?id=127487&type=locus"
  ]
  node [
    id 56
    zlevel -1

    Selection [
      openedmapping ""
    ]
    graphics [
      x 400.0
      y 270.0
      w 100.0
      h 60.0
      fill "#FFFFFF"
      outline "#000000"
      frameThickness 2.0
      gradient 0.0
      rounding 15.0
      type "de.ipk_gatersleben.ag_nw.graffiti.plugins.shapes.NucleicAcidFeatureShape"
    ]
    label "CRC"
    labelgraphics [
      alignment "left"
      anchor "c"
      color "#000000"
      fontName "Arial"
      fontSize 14
      fontStyle "bold"
      type "text"
    ]
    labelgraphics1 [
      alignment "left"
      anchor "btl"
      color "#000000"
      fontName "Arial"
      fontSize 12
      fontStyle "box"
      position [
        localAlign 0.0
        relHor 0.0
        relVert 0.0
      ]
      text "ct:mRNA"
      type "text"
    ]
    sbgn [
      role "NUCLEICACIDFEATURE"
    ]
    url "http://www.arabidopsis.org/servlets/TairObject?id=127487&type=locus"
  ]
  node [
    id 57
    zlevel -1

    Selection [
      openedmapping ""
    ]
    graphics [
      x 800.0
      y 320.0
      w 100.0
      h 60.0
      fill "#FFFFFF"
      outline "#000000"
      frameThickness 2.0
      gradient 0.0
      rounding 15.0
      type "rectangle"
    ]
    label "NF-YC2"
    labelgraphics [
      alignment "center"
      anchor "c"
      color "#000000"
      fontName "Arial"
      fontSize 14
      fontStyle "bold"
      type "text"
    ]
    sbgn [
      role "MACROMOLECULE"
    ]
    url "http://www.arabidopsis.org/servlets/TairObject?id=27444&type=locus"
  ]
  node [
    id 58
    zlevel -1

    Selection [
      openedmapping ""
    ]
    graphics [
      x 660.0
      y 510.0
      w 120.0
      h 60.0
      fill "#FFFFFF"
      outline "#000000"
      frameThickness 2.0
      gradient 0.0
      rounding 15.0
      type "de.ipk_gatersleben.ag_nw.graffiti.plugins.shapes.NucleicAcidFeatureShape"
    ]
    label "SUS2"
    labelgraphics [
      alignment "left"
      anchor "c"
      color "#000000"
      fontName "Arial"
      fontSize 14
      fontStyle "bold"
      type "text"
    ]
    labelgraphics1 [
      alignment "left"
      anchor "btl"
      color "#000000"
      fontName "Arial"
      fontSize 12
      fontStyle "plain,,box"
      position [
        localAlign 0.0
        relHor 0.0
        relVert 0.0
      ]
      text "ABRE"
      type "text"
    ]
    labelgraphics3 [
      alignment "left"
      anchor "btr"
      color "#000000"
      fontName "Arial"
      fontSize 12
      fontStyle "plain,box"
      position [
        localAlign 0.0
        relHor 0.0
        relVert 0.0
      ]
      text "ct:gene"
      type "text"
    ]
    sbgn [
      role "NUCLEICACIDFEATURE"
    ]
    url "http://www.arabidopsis.org/servlets/TairObject?id=132171&type=locus"
  ]
  node [
    id 59
    zlevel -1

    Selection [
      openedmapping ""
    ]
    graphics [
      x 580.0
      y 440.0
      w 40.0
      h 40.0
      fill "#FFFFFF"
      outline "#000000"
      frameThickness 2.0
      gradient 0.0
      rounding 0.0
      type "oval"
    ]
    label "AND"
    labelgraphics [
      alignment "center"
      anchor "c"
      color "#000000"
      fontName "Arial"
      fontSize 12
      fontStyle "plain"
      type "text"
    ]
    sbgn [
      role "ANDOPERATOR"
    ]
  ]
  node [
    id 60
    zlevel -1

    Selection [
      openedmapping ""
    ]
    graphics [
      x 460.0
      y 580.0
      w 20.0
      h 40.0
      fill "#FFFFFF"
      outline "#000000"
      frameThickness 2.0
      gradient 0.0
      rounding 5.0
      type "de.ipk_gatersleben.ag_nw.graffiti.plugins.shapes.SourceSinkShape"
    ]
    sbgn [
      role "SOURCESINK"
    ]
  ]
  node [
    id 61
    zlevel -1

    Selection [
      openedmapping ""
    ]
    graphics [
      x 510.0
      y 490.0
      w 20.0
      h 20.0
      fill "#FFFFFF"
      outline "#000000"
      frameThickness 2.0
      gradient 0.0
      rounding 0.0
      type "org.graffiti.plugins.views.defaults.RectangularNodeShape"
    ]
    label ""
    labelgraphics [
      alignment "left"
      anchor "c"
      color "#000000"
      fontName "Arial"
      fontSize 12
      fontStyle "plain"
      type "text"
    ]
    sbgn [
      role "PROCESS"
    ]
  ]
  node [
    id 62
    zlevel -1

    Selection [
      openedmapping ""
    ]
    graphics [
      x 540.0
      y 490.0
      w 20.0
      h 20.0
      fill "#FFFFFF"
      outline "#000000"
      frameThickness 2.0
      gradient 0.0
      rounding 5.0
      type "de.ipk_gatersleben.ag_nw.graffiti.plugins.shapes.SourceSinkShape"
    ]
    sbgn [
      role "SOURCESINK"
    ]
  ]
  node [
    id 63
    zlevel -1

    Selection [
      openedmapping ""
    ]
    graphics [
      x 420.0
      y 580.0
      w 20.0
      h 20.0
      fill "#FFFFFF"
      outline "#000000"
      frameThickness 2.0
      gradient 0.0
      rounding 0.0
      type "org.graffiti.plugins.views.defaults.RectangularNodeShape"
    ]
    label ""
    labelgraphics [
      alignment "left"
      anchor "c"
      color "#000000"
      fontName "Arial"
      fontSize 12
      fontStyle "plain"
      type "text"
    ]
    sbgn [
      role "PROCESS"
    ]
  ]
  node [
    id 64
    zlevel -1

    Selection [
      openedmapping ""
    ]
    graphics [
      x 340.0
      y 580.0
      w 60.0
      h 60.0
      fill "#FFFFFF"
      outline "#000000"
      frameThickness 2.0
      gradient 0.0
      rounding 15.0
      type "rectangle"
    ]
    label "SUS2"
    labelgraphics [
      alignment "left"
      anchor "c"
      color "#000000"
      fontName "Arial"
      fontSize 14
      fontStyle "bold"
      type "text"
    ]
    labelgraphics1 [
      alignment "left"
      anchor "btl"
      color "#000000"
      fontName "Arial"
      fontSize 12
      fontStyle "box"
      position [
        localAlign 0.0
        relHor 0.0
        relVert 0.0
      ]
      text "ct:prot"
      type "text"
    ]
    sbgn [
      role "MACROMOLECULE"
    ]
    url "http://www.arabidopsis.org/servlets/TairObject?id=132171&type=locus"
  ]
  node [
    id 65
    zlevel -1

    Selection [
      openedmapping ""
    ]
    graphics [
      x 420.0
      y 490.0
      w 100.0
      h 60.0
      fill "#FFFFFF"
      outline "#000000"
      frameThickness 2.0
      gradient 0.0
      rounding 15.0
      type "de.ipk_gatersleben.ag_nw.graffiti.plugins.shapes.NucleicAcidFeatureShape"
    ]
    label "SUS2"
    labelgraphics [
      alignment "left"
      anchor "c"
      color "#000000"
      fontName "Arial"
      fontSize 14
      fontStyle "bold"
      type "text"
    ]
    labelgraphics1 [
      alignment "left"
      anchor "btl"
      color "#000000"
      fontName "Arial"
      fontSize 12
      fontStyle "box"
      position [
        localAlign 0.0
        relHor 0.0
        relVert 0.0
      ]
      text "ct:mRNA"
      type "text"
    ]
    sbgn [
      role "NUCLEICACIDFEATURE"
    ]
    url "http://www.arabidopsis.org/servlets/TairObject?id=132171&type=locus"
  ]
  node [
    id 66
    zlevel -1

    Selection [
      openedmapping ""
    ]
    graphics [
      x 530.0
      y 760.0
      w 20.0
      h 20.0
      fill "#FFFFFF"
      outline "#000000"
      frameThickness 2.0
      gradient 0.0
      rounding 5.0
      type "de.ipk_gatersleben.ag_nw.graffiti.plugins.shapes.SourceSinkShape"
    ]
    sbgn [
      role "SOURCESINK"
    ]
  ]
  node [
    id 67
    zlevel -1

    Selection [
      openedmapping ""
    ]
    graphics [
      x 343.0
      y 830.0
      w 20.0
      h 20.0
      fill "#FFFFFF"
      outline "#000000"
      frameThickness 2.0
      gradient 0.0
      rounding 0.0
      type "org.graffiti.plugins.views.defaults.RectangularNodeShape"
    ]
    label ""
    labelgraphics [
      alignment "left"
      anchor "c"
      color "#000000"
      fontName "Arial"
      fontSize 12
      fontStyle "plain"
      type "text"
    ]
    sbgn [
      role "PROCESS"
    ]
  ]
  node [
    id 68
    zlevel -1

    Selection [
      openedmapping ""
    ]
    graphics [
      x 470.0
      y 760.0
      w 20.0
      h 20.0
      fill "#FFFFFF"
      outline "#000000"
      frameThickness 2.0
      gradient 0.0
      rounding 0.0
      type "org.graffiti.plugins.views.defaults.RectangularNodeShape"
    ]
    label ""
    labelgraphics [
      alignment "left"
      anchor "c"
      color "#000000"
      fontName "Arial"
      fontSize 12
      fontStyle "plain"
      type "text"
    ]
    sbgn [
      role "PROCESS"
    ]
  ]
  node [
    id 69
    zlevel -1

    Selection [
      openedmapping ""
    ]
    graphics [
      x 410.0
      y 830.0
      w 20.0
      h 40.0
      fill "#FFFFFF"
      outline "#000000"
      frameThickness 2.0
      gradient 0.0
      rounding 5.0
      type "de.ipk_gatersleben.ag_nw.graffiti.plugins.shapes.SourceSinkShape"
    ]
    sbgn [
      role "SOURCESINK"
    ]
  ]
  node [
    id 70
    zlevel -1

    Selection [
      openedmapping ""
    ]
    graphics [
      x 250.0
      y 830.0
      w 80.0
      h 60.0
      fill "#FFFFFF"
      outline "#000000"
      frameThickness 2.0
      gradient 0.0
      rounding 15.0
      type "rectangle"
    ]
    label "<html> aspartic <br> protease"
    labelgraphics [
      alignment "left"
      anchor "c"
      color "#000000"
      fontName "Arial"
      fontSize 14
      fontStyle "bold"
      type "text"
    ]
    labelgraphics1 [
      alignment "left"
      anchor "btl"
      color "#000000"
      fontName "Arial"
      fontSize 12
      fontStyle "box"
      position [
        localAlign 0.0
        relHor 0.0
        relVert 0.0
      ]
      text "ct:prot"
      type "text"
    ]
    sbgn [
      role "MACROMOLECULE"
    ]
    url "http://www.arabidopsis.org/servlets/TairObject?id=127487&type=locus"
  ]
  node [
    id 71
    zlevel -1

    Selection [
      openedmapping ""
    ]
    graphics [
      x 343.0
      y 760.0
      w 80.0
      h 60.0
      fill "#FFFFFF"
      outline "#000000"
      frameThickness 2.0
      gradient 0.0
      rounding 15.0
      type "de.ipk_gatersleben.ag_nw.graffiti.plugins.shapes.NucleicAcidFeatureShape"
    ]
    label "<html> aspartic <br> protease"
    labelgraphics [
      alignment "left"
      anchor "c"
      color "#000000"
      fontName "Arial"
      fontSize 14
      fontStyle "bold"
      type "text"
    ]
    labelgraphics1 [
      alignment "left"
      anchor "btl"
      color "#000000"
      fontName "Arial"
      fontSize 12
      fontStyle "box"
      position [
        localAlign 0.0
        relHor 0.0
        relVert 0.0
      ]
      text "ct:mRNA"
      type "text"
    ]
    sbgn [
      role "NUCLEICACIDFEATURE"
    ]
    url "http://www.arabidopsis.org/servlets/TairObject?id=127487&type=locus"
  ]
  node [
    id 72
    zlevel -1

    Selection [
      openedmapping ""
    ]
    graphics [
      x 470.0
      y 820.0
      w 40.0
      h 40.0
      fill "#FFFFFF"
      outline "#000000"
      frameThickness 2.0
      gradient 0.0
      rounding 0.0
      type "oval"
    ]
    label "AND"
    labelgraphics [
      alignment "center"
      anchor "c"
      color "#000000"
      fontName "Arial"
      fontSize 12
      fontStyle "plain"
      type "text"
    ]
    sbgn [
      role "ANDOPERATOR"
    ]
  ]
  node [
    id 73
    zlevel -1

    Selection [
      openedmapping ""
    ]
    graphics [
      x 370.0
      y 940.0
      w 100.0
      h 60.0
      fill "#FFFFFF"
      outline "#000000"
      frameThickness 2.0
      gradient 0.0
      rounding 15.0
      type "de.ipk_gatersleben.ag_nw.graffiti.plugins.shapes.NucleicAcidFeatureShape"
    ]
    label "<html> aspartic <br> protease"
    labelgraphics [
      alignment "left"
      anchor "c"
      color "#000000"
      fontName "Arial"
      fontSize 14
      fontStyle "bold"
      type "text"
    ]
    labelgraphics3 [
      alignment "left"
      anchor "btl"
      color "#000000"
      fontName "Arial"
      fontSize 12
      fontStyle "plain,box"
      position [
        localAlign 0.0
        relHor 0.0
        relVert 0.0
      ]
      text "ct:gene"
      type "text"
    ]
    sbgn [
      role "NUCLEICACIDFEATURE"
    ]
    url "http://www.arabidopsis.org/servlets/TairObject?id=127487&type=locus"
  ]
  node [
    id 74
    zlevel -27

    Selection [
      openedmapping ""
    ]
    graphics [
      x 1900.0
      y 241.0
      w 220.0
      h 160.0
      fill "#FFFFFF"
      outline "#000000"
      frameThickness 2.0
      gradient 0.0
      rounding 5.0
      type "de.ipk_gatersleben.ag_nw.graffiti.plugins.shapes.ComplexShape"
    ]
    label "ACCase"
    labelgraphics [
      alignment "center"
      anchor "t"
      color "#000000"
      fontName "Arial"
      fontSize 17
      fontStyle "plain"
      type "text"
    ]
    sbgn [
      role "COMPLEX"
    ]
  ]
  node [
    id 75
    zlevel -1

    Selection [
      openedmapping ""
    ]
    graphics [
      x 1850.0
      y 221.0
      w 100.0
      h 60.0
      fill "#FFFFFF"
      outline "#000000"
      frameThickness 2.0
      gradient 0.0
      rounding 15.0
      type "rectangle"
    ]
    label "a subunit"
    labelgraphics [
      alignment "center"
      anchor "c"
      color "#000000"
      fontName "Arial"
      fontSize 14
      fontStyle "bold"
      type "text"
    ]
    sbgn [
      role "MACROMOLECULE"
    ]
    url "http://www.arabidopsis.org/servlets/TairObject?id=35467&type=locus"
  ]
  node [
    id 76
    zlevel -1

    Selection [
      openedmapping ""
    ]
    graphics [
      x 1950.0
      y 221.0
      w 100.0
      h 60.0
      fill "#FFFFFF"
      outline "#000000"
      frameThickness 2.0
      gradient 0.0
      rounding 15.0
      type "rectangle"
    ]
    label "<html> biotin <br> subunit"
    labelgraphics [
      alignment "center"
      anchor "c"
      color "#000000"
      fontName "Arial"
      fontSize 14
      fontStyle "bold"
      type "text"
    ]
    sbgn [
      role "MACROMOLECULE"
    ]
    url "http://www.arabidopsis.org/servlets/TairObject?id=135819&type=locus"
  ]
  node [
    id 77
    zlevel -1

    Selection [
      openedmapping ""
    ]
    graphics [
      x 1700.0
      y 610.0
      w 120.0
      h 60.0
      fill "#FFFFFF"
      outline "#000000"
      frameThickness 2.0
      gradient 0.0
      rounding 15.0
      type "de.ipk_gatersleben.ag_nw.graffiti.plugins.shapes.NucleicAcidFeatureShape"
    ]
    label "MCAT"
    labelgraphics [
      alignment "center"
      anchor "c"
      color "#000000"
      fontName "Arial"
      fontSize 14
      fontStyle "bold"
      type "text"
    ]
    labelgraphics1 [
      alignment "center"
      anchor "btl"
      color "#000000"
      fontName "Arial"
      fontSize 12
      fontStyle "plain,box"
      position [
        localAlign 0.0
        relHor 0.0
        relVert 0.0
      ]
      text "ct:mRNA"
      type "text"
    ]
    sbgn [
      role "NUCLEICACIDFEATURE"
    ]
    url "http://www.arabidopsis.org/servlets/TairObject?id=34707&type=locus"
  ]
  node [
    id 78
    zlevel -1

    Selection [
      openedmapping ""
    ]
    graphics [
      x 1570.0
      y 610.0
      w 20.0
      h 0.0
      fill "#FFFFFF"
      outline "#000000"
      frameThickness 2.0
      gradient 0.0
      rounding 5.0
      type "de.ipk_gatersleben.ag_nw.graffiti.plugins.shapes.SourceSinkShape"
    ]
    sbgn [
      role "SOURCESINK"
    ]
  ]
  node [
    id 79
    zlevel -1

    Selection [
      openedmapping ""
    ]
    graphics [
      x 1610.0
      y 610.0
      w 20.0
      h 20.0
      fill "#FFFFFF"
      outline "#000000"
      frameThickness 2.0
      gradient 0.0
      rounding 0.0
      type "org.graffiti.plugins.views.defaults.RectangularNodeShape"
    ]
    label "<html><b>&#92;&#92;"
    labelgraphics [
      alignment "center"
      anchor "c"
      color "#000000"
      fontName "Arial"
      fontSize 12
      fontStyle "plain"
      type "text"
    ]
    sbgn [
      role "OMITTEDPROCESS"
    ]
  ]
  node [
    id 80
    zlevel -1

    Selection [
      openedmapping ""
    ]
    graphics [
      x 1950.0
      y 281.0
      w 100.0
      h 60.0
      fill "#FFFFFF"
      outline "#000000"
      frameThickness 2.0
      gradient 0.0
      rounding 15.0
      type "rectangle"
    ]
    label "BCCP2"
    labelgraphics [
      alignment "center"
      anchor "c"
      color "#000000"
      fontName "Arial"
      fontSize 14
      fontStyle "bold"
      type "text"
    ]
    sbgn [
      role "MACROMOLECULE"
    ]
    url "http://www.arabidopsis.org/servlets/TairObject?id=135581&type=locus"
  ]
  node [
    id 81
    zlevel -1

    Selection [
      openedmapping ""
    ]
    graphics [
      x 1570.0
      y 690.0
      w 20.0
      h 0.0
      fill "#FFFFFF"
      outline "#000000"
      frameThickness 2.0
      gradient 0.0
      rounding 5.0
      type "de.ipk_gatersleben.ag_nw.graffiti.plugins.shapes.SourceSinkShape"
    ]
    sbgn [
      role "SOURCESINK"
    ]
  ]
  node [
    id 82
    zlevel -1

    Selection [
      openedmapping ""
    ]
    graphics [
      x 1610.0
      y 690.0
      w 20.0
      h 20.0
      fill "#FFFFFF"
      outline "#000000"
      frameThickness 2.0
      gradient 0.0
      rounding 0.0
      type "org.graffiti.plugins.views.defaults.RectangularNodeShape"
    ]
    label "<html><b>&#92;&#92;"
    labelgraphics [
      alignment "center"
      anchor "c"
      color "#000000"
      fontName "Arial"
      fontSize 12
      fontStyle "plain"
      type "text"
    ]
    sbgn [
      role "OMITTEDPROCESS"
    ]
  ]
  node [
    id 83
    zlevel -1

    Selection [
      openedmapping ""
    ]
    graphics [
      x 1700.0
      y 690.0
      w 120.0
      h 60.0
      fill "#FFFFFF"
      outline "#000000"
      frameThickness 2.0
      gradient 0.0
      rounding 15.0
      type "de.ipk_gatersleben.ag_nw.graffiti.plugins.shapes.NucleicAcidFeatureShape"
    ]
    label "SSI2"
    labelgraphics [
      alignment "center"
      anchor "c"
      color "#000000"
      fontName "Arial"
      fontSize 14
      fontStyle "bold"
      type "text"
    ]
    labelgraphics1 [
      alignment "center"
      anchor "btl"
      color "#000000"
      fontName "Arial"
      fontSize 12
      fontStyle "plain,box"
      position [
        localAlign 0.0
        relHor 0.0
        relVert 0.0
      ]
      text "ct:mRNA"
      type "text"
    ]
    sbgn [
      role "NUCLEICACIDFEATURE"
    ]
    url "http://www.arabidopsis.org/servlets/TairObject?id=32142&type=locus"
  ]
  node [
    id 84
    zlevel -1

    Selection [
      openedmapping ""
    ]
    graphics [
      x 1570.0
      y 760.0
      w 20.0
      h 0.0
      fill "#FFFFFF"
      outline "#000000"
      frameThickness 2.0
      gradient 0.0
      rounding 5.0
      type "de.ipk_gatersleben.ag_nw.graffiti.plugins.shapes.SourceSinkShape"
    ]
    sbgn [
      role "SOURCESINK"
    ]
  ]
  node [
    id 85
    zlevel -1

    Selection [
      openedmapping ""
    ]
    graphics [
      x 1610.0
      y 760.0
      w 20.0
      h 20.0
      fill "#FFFFFF"
      outline "#000000"
      frameThickness 2.0
      gradient 0.0
      rounding 0.0
      type "org.graffiti.plugins.views.defaults.RectangularNodeShape"
    ]
    label "<html><b>&#92;&#92;"
    labelgraphics [
      alignment "center"
      anchor "c"
      color "#000000"
      fontName "Arial"
      fontSize 12
      fontStyle "plain"
      type "text"
    ]
    sbgn [
      role "OMITTEDPROCESS"
    ]
  ]
  node [
    id 86
    zlevel -1

    Selection [
      openedmapping ""
    ]
    graphics [
      x 1700.0
      y 762.0
      w 120.0
      h 60.0
      fill "#FFFFFF"
      outline "#000000"
      frameThickness 2.0
      gradient 0.0
      rounding 15.0
      type "de.ipk_gatersleben.ag_nw.graffiti.plugins.shapes.NucleicAcidFeatureShape"
    ]
    label "FAE1/KCS1"
    labelgraphics [
      alignment "center"
      anchor "c"
      color "#000000"
      fontName "Arial"
      fontSize 14
      fontStyle "bold"
      type "text"
    ]
    labelgraphics1 [
      alignment "center"
      anchor "btl"
      color "#000000"
      fontName "Arial"
      fontSize 12
      fontStyle "plain,box"
      position [
        localAlign 0.0
        relHor 0.0
        relVert 0.0
      ]
      text "ct:mRNA"
      type "text"
    ]
    sbgn [
      role "NUCLEICACIDFEATURE"
    ]
    url "http://www.arabidopsis.org/servlets/TairObject?id=130056&type=locus"
  ]
  node [
    id 87
    zlevel -1

    Selection [
      openedmapping ""
    ]
    graphics [
      x 1570.0
      y 540.0
      w 20.0
      h 0.0
      fill "#FFFFFF"
      outline "#000000"
      frameThickness 2.0
      gradient 0.0
      rounding 5.0
      type "de.ipk_gatersleben.ag_nw.graffiti.plugins.shapes.SourceSinkShape"
    ]
    sbgn [
      role "SOURCESINK"
    ]
  ]
  node [
    id 88
    zlevel -1

    Selection [
      openedmapping ""
    ]
    graphics [
      x 1610.0
      y 540.0
      w 20.0
      h 20.0
      fill "#FFFFFF"
      outline "#000000"
      frameThickness 2.0
      gradient 0.0
      rounding 0.0
      type "org.graffiti.plugins.views.defaults.RectangularNodeShape"
    ]
    label "<html><b>&#92;&#92;"
    labelgraphics [
      alignment "center"
      anchor "c"
      color "#000000"
      fontName "Arial"
      fontSize 12
      fontStyle "plain"
      type "text"
    ]
    sbgn [
      role "OMITTEDPROCESS"
    ]
  ]
  node [
    id 89
    zlevel -1

    Selection [
      openedmapping ""
    ]
    graphics [
      x 1700.0
      y 540.0
      w 120.0
      h 60.0
      fill "#FFFFFF"
      outline "#000000"
      frameThickness 2.0
      gradient 0.0
      rounding 15.0
      type "de.ipk_gatersleben.ag_nw.graffiti.plugins.shapes.NucleicAcidFeatureShape"
    ]
    label "MOD1/EAR"
    labelgraphics [
      alignment "center"
      anchor "c"
      color "#000000"
      fontName "Arial"
      fontSize 14
      fontStyle "bold"
      type "text"
    ]
    labelgraphics1 [
      alignment "center"
      anchor "btl"
      color "#000000"
      fontName "Arial"
      fontSize 12
      fontStyle "plain,box"
      position [
        localAlign 0.0
        relHor 0.0
        relVert 0.0
      ]
      text "ct:mRNA"
      type "text"
    ]
    sbgn [
      role "NUCLEICACIDFEATURE"
    ]
    url "http://www.arabidopsis.org/servlets/TairObject?id=35306&type=locus"
  ]
  node [
    id 90
    zlevel -1

    Selection [
      openedmapping ""
    ]
    graphics [
      x 1850.0
      y 281.0
      w 100.0
      h 60.0
      fill "#FFFFFF"
      outline "#000000"
      frameThickness 2.0
      gradient 0.0
      rounding 15.0
      type "rectangle"
    ]
    label "b subunit"
    labelgraphics [
      alignment "center"
      anchor "c"
      color "#000000"
      fontName "Arial"
      fontSize 14
      fontStyle "bold"
      type "text"
    ]
    sbgn [
      role "MACROMOLECULE"
    ]
  ]
  node [
    id 91
    zlevel -1

    Selection [
      openedmapping ""
    ]
    graphics [
      x 1900.0
      y 410.0
      w 120.0
      h 40.0
      fill "#CCCCCC"
      outline "#990099"
      frameThickness 2.0
      gradient 0.0
      rounding 5.0
      type "observable"
    ]
    label "<html> storage: <br> lipids"
    labelgraphics [
      alignment "center"
      anchor "c"
      color "#000000"
      fontName "Arial"
      fontSize 17
      fontStyle "bold"
      type "text"
    ]
    sbgn [
      role "PHENOTYPE"
    ]
  ]
  node [
    id 92
    zlevel -1

    Selection [
      openedmapping ""
    ]
    graphics [
      x 150.0
      y 360.0
      w 200.0
      h 40.0
      fill "#CCCCCC"
      outline "#990099"
      frameThickness 2.0
      gradient 0.0
      rounding 5.0
      type "observable"
    ]
    label "<html> storage: <br> seed proteins"
    labelgraphics [
      alignment "center"
      anchor "c"
      color "#000000"
      fontName "Arial"
      fontSize 17
      fontStyle "bold"
      type "text"
    ]
    sbgn [
      role "PHENOTYPE"
    ]
  ]
  node [
    id 93
    zlevel -1

    Selection [
      openedmapping ""
    ]
    graphics [
      x 1443.0
      y 1773.0
      w 200.0
      h 40.0
      fill "#CCCCCC"
      outline "#990099"
      frameThickness 2.0
      gradient 0.0
      rounding 5.0
      type "observable"
    ]
    label "<html> storage: <br> seed proteins"
    labelgraphics [
      alignment "center"
      anchor "c"
      color "#000000"
      fontName "Arial"
      fontSize 17
      fontStyle "bold"
      type "text"
    ]
    sbgn [
      role "PHENOTYPE"
    ]
  ]
  node [
    id 94
    zlevel -1

    Selection [
      openedmapping ""
    ]
    graphics [
      x 2130.0
      y 1740.0
      w 200.0
      h 40.0
      fill "#CCCCCC"
      outline "#990099"
      frameThickness 2.0
      gradient 0.0
      rounding 5.0
      type "observable"
    ]
    label "<html> desiccation <br> tolerance"
    labelgraphics [
      alignment "center"
      anchor "c"
      color "#000000"
      fontName "Arial"
      fontSize 17
      fontStyle "bold"
      type "text"
    ]
    sbgn [
      role "PHENOTYPE"
    ]
  ]
  node [
    id 95
    zlevel -4

    Selection [
      openedmapping ""
    ]
    graphics [
      x 300.0
      y 1156.0
      w 80.0
      h 60.0
      fill "#FFFFFF"
      outline "#000000"
      frameThickness 2.0
      gradient 0.0
      rounding 15.0
      type "rectangle"
    ]
    label "AtbZIP53"
    labelgraphics [
      alignment "left"
      anchor "c"
      color "#000000"
      fontName "Arial"
      fontSize 14
      fontStyle "bold"
      type "text"
    ]
    sbgn [
      role "MACROMOLECULE"
    ]
    url "http://www.arabidopsis.org/servlets/TairObject?id=39402&type=locus"
  ]
  node [
    id 96
    zlevel -4

    Selection [
      openedmapping ""
    ]
    graphics [
      x 219.0
      y 1156.0
      w 80.0
      h 60.0
      fill "#FFFFFF"
      outline "#000000"
      frameThickness 2.0
      gradient 0.0
      rounding 15.0
      type "rectangle"
    ]
    label "AtbZIP10"
    labelgraphics [
      alignment "left"
      anchor "c"
      color "#000000"
      fontName "Arial"
      fontSize 14
      fontStyle "bold"
      type "text"
    ]
    sbgn [
      role "MACROMOLECULE"
    ]
    url "http://www.arabidopsis.org/servlets/TairObject?id=129132&type=locus"
  ]
  node [
    id 97
    zlevel -5

    Selection [
      openedmapping ""
    ]
    graphics [
      x 260.0
      y 1160.0
      w 180.0
      h 80.0
      fill "#FFFFFF"
      outline "#000000"
      frameThickness 2.0
      gradient -0.15
      rounding 5.0
      type "complex"
    ]
    label ""
    labelgraphics [
      alignment "left"
      anchor "c"
      color "#000000"
      fontName "Arial"
      fontSize 14
      fontStyle "plain"
      type "text"
    ]
    sbgn [
      role "COMPLEX"
    ]
  ]
  node [
    id 98
    zlevel -1

    Selection [
      openedmapping ""
    ]
    graphics [
      x 530.0
      y 1710.0
      w 40.0
      h 40.0
      fill "#FFFFFF"
      outline "#000000"
      frameThickness 2.0
      gradient 0.0
      rounding 0.0
      type "oval"
    ]
    label "OR"
    labelgraphics [
      alignment "left"
      anchor "c"
      color "#000000"
      fontName "Arial"
      fontSize 12
      fontStyle "plain"
      type "text"
    ]
    sbgn [
      role "OROPERATOR"
    ]
  ]
  node [
    id 99
    zlevel -1

    Selection [
      openedmapping ""
    ]
    graphics [
      x 713.0
      y 1880.0
      w 60.0
      h 60.0
      fill "#FFFFFF"
      outline "#000000"
      frameThickness 2.0
      gradient 0.0
      rounding 15.0
      type "rectangle"
    ]
    label "SDH2-3"
    labelgraphics [
      alignment "left"
      anchor "c"
      color "#000000"
      fontName "Arial"
      fontSize 14
      fontStyle "bold"
      type "text"
    ]
    labelgraphics1 [
      alignment "left"
      anchor "btl"
      color "#000000"
      fontName "Arial"
      fontSize 12
      fontStyle "box"
      position [
        localAlign 0.0
        relHor 0.0
        relVert 0.0
      ]
      text "prot"
      type "text"
    ]
    sbgn [
      role "MACROMOLECULE"
    ]
    url "http://www.arabidopsis.org/servlets/TairObject?id=500229788&type=locus"
  ]
  node [
    id 100
    zlevel -1

    Selection [
      openedmapping ""
    ]
    graphics [
      x 610.0
      y 1880.0
      w 20.0
      h 20.0
      fill "#FFFFFF"
      outline "#000000"
      frameThickness 2.0
      gradient 0.0
      rounding 0.0
      type "org.graffiti.plugins.views.defaults.RectangularNodeShape"
    ]
    label ""
    labelgraphics [
      alignment "left"
      anchor "c"
      color "#000000"
      fontName "Arial"
      fontSize 12
      fontStyle "plain"
      type "text"
    ]
    sbgn [
      role "PROCESS"
    ]
  ]
  node [
    id 101
    zlevel -1

    Selection [
      openedmapping ""
    ]
    graphics [
      x 610.0
      y 1790.0
      w 80.0
      h 60.0
      fill "#FFFFFF"
      outline "#000000"
      frameThickness 2.0
      gradient 0.0
      rounding 15.0
      type "de.ipk_gatersleben.ag_nw.graffiti.plugins.shapes.NucleicAcidFeatureShape"
    ]
    label "SDH2-3"
    labelgraphics [
      alignment "left"
      anchor "c"
      color "#000000"
      fontName "Arial"
      fontSize 14
      fontStyle "bold"
      type "text"
    ]
    labelgraphics1 [
      alignment "left"
      anchor "btl"
      color "#000000"
      fontName "Arial"
      fontSize 12
      fontStyle "box"
      position [
        localAlign 0.0
        relHor 0.0
        relVert 0.0
      ]
      text "mRNA"
      type "text"
    ]
    sbgn [
      role "NUCLEICACIDFEATURE"
    ]
    url "http://www.arabidopsis.org/servlets/TairObject?id=500229788&type=locus"
  ]
  node [
    id 102
    zlevel -1

    Selection [
      openedmapping ""
    ]
    graphics [
      x 550.0
      y 1880.0
      w 20.0
      h 40.0
      fill "#FFFFFF"
      outline "#000000"
      frameThickness 2.0
      gradient 0.0
      rounding 5.0
      type "de.ipk_gatersleben.ag_nw.graffiti.plugins.shapes.SourceSinkShape"
    ]
    sbgn [
      role "SOURCESINK"
    ]
  ]
  node [
    id 103
    zlevel -1

    Selection [
      openedmapping ""
    ]
    graphics [
      x 480.0
      y 1790.0
      w 20.0
      h 20.0
      fill "#FFFFFF"
      outline "#000000"
      frameThickness 2.0
      gradient 0.0
      rounding 5.0
      type "de.ipk_gatersleben.ag_nw.graffiti.plugins.shapes.SourceSinkShape"
    ]
    sbgn [
      role "SOURCESINK"
    ]
  ]
  node [
    id 104
    zlevel -1

    Selection [
      openedmapping ""
    ]
    graphics [
      x 530.0
      y 1790.0
      w 20.0
      h 20.0
      fill "#FFFFFF"
      outline "#000000"
      frameThickness 2.0
      gradient 0.0
      rounding 0.0
      type "org.graffiti.plugins.views.defaults.RectangularNodeShape"
    ]
    label ""
    labelgraphics [
      alignment "left"
      anchor "c"
      color "#000000"
      fontName "Arial"
      fontSize 12
      fontStyle "plain"
      type "text"
    ]
    sbgn [
      role "PROCESS"
    ]
  ]
  node [
    id 105
    zlevel -1

    Selection [
      openedmapping ""
    ]
    graphics [
      x 534.0
      y 1110.0
      w 160.0
      h 60.0
      fill "#FFFFFF"
      outline "#000000"
      frameThickness 2.0
      gradient 0.0
      rounding 15.0
      type "de.ipk_gatersleben.ag_nw.graffiti.plugins.shapes.NucleicAcidFeatureShape"
    ]
    label "SDH2-3"
    labelgraphics [
      alignment "center"
      anchor "c"
      color "#000000"
      fontName "Arial"
      fontSize 14
      fontStyle "bold"
      type "text"
    ]
    labelgraphics1 [
      alignment "center"
      anchor "btl"
      color "#000000"
      fontName "Arial"
      fontSize 12
      fontStyle "plain,box"
      position [
        localAlign 0.0
        relHor 0.0
        relVert 0.0
      ]
      text "3xABRE"
      type "text"
    ]
    labelgraphics2 [
      alignment "center"
      anchor "btc"
      color "#000000"
      fontName "Arial"
      fontSize 12
      fontStyle "plain,box"
      position [
        localAlign 0.0
        relHor 0.0
        relVert 0.0
      ]
      text "RY"
      type "text"
    ]
    labelgraphics3 [
      alignment "center"
      anchor "btr"
      color "#000000"
      fontName "Arial"
      fontSize 12
      fontStyle "plain,box"
      position [
        localAlign 0.0
        relHor 0.0
        relVert 0.0
      ]
      text "ct:gene"
      type "text"
    ]
    sbgn [
      role "NUCLEICACIDFEATURE"
    ]
    url "http://www.arabidopsis.org/servlets/TairObject?id=500229788&type=locus"
  ]
  node [
    id 106
    zlevel -1

    Selection [
      openedmapping ""
    ]
    graphics [
      x 260.0
      y 1320.0
      w 20.0
      h 20.0
      fill "#000000"
      outline "#000000"
      frameThickness 2.0
      gradient 0.0
      rounding 0.0
      type "oval"
    ]
    sbgn [
      role "ASSOCIATION"
    ]
  ]
  node [
    id 107
    zlevel -1

    Selection [
      openedmapping ""
    ]
    graphics [
      x 620.0
      y 1320.0
      w 20.0
      h 20.0
      fill "#000000"
      outline "#000000"
      frameThickness 2.0
      gradient 0.0
      rounding 0.0
      type "oval"
    ]
    sbgn [
      role "ASSOCIATION"
    ]
  ]
  node [
    id 108
    zlevel -1

    Selection [
      openedmapping ""
    ]
    graphics [
      x 260.0
      y 1400.0
      w 80.0
      h 60.0
      fill "#FFFFFF"
      outline "#000000"
      frameThickness 2.0
      gradient 0.0
      rounding 15.0
      type "rectangle"
    ]
    label "FUS3"
    labelgraphics [
      alignment "center"
      anchor "c"
      color "#000000"
      fontName "Arial"
      fontSize 14
      fontStyle "bold"
      type "text"
    ]
    sbgn [
      role "MACROMOLECULE"
    ]
    url "http://www.arabidopsis.org/servlets/TairObject?id=39432&type=gene"
  ]
  node [
    id 109
    zlevel -15

    Selection [
      openedmapping ""
    ]
    graphics [
      x 260.0
      y 1476.0
      w 170.0
      h 230.0
      fill "#FFFFFF"
      outline "#000000"
      frameThickness 2.0
      gradient 0.0
      rounding 5.0
      type "de.ipk_gatersleben.ag_nw.graffiti.plugins.shapes.ComplexShape"
    ]
    label ""
    labelgraphics [
      alignment "center"
      anchor "c"
      color "#000000"
      fontName "Arial"
      fontSize 12
      fontStyle "plain"
      type "text"
    ]
    sbgn [
      role "COMPLEX"
    ]
  ]
  node [
    id 110
    zlevel -1

    Selection [
      openedmapping ""
    ]
    graphics [
      x 620.0
      y 1400.0
      w 80.0
      h 60.0
      fill "#FFFFFF"
      outline "#000000"
      frameThickness 2.0
      gradient 0.0
      rounding 15.0
      type "rectangle"
    ]
    label "ABI3"
    labelgraphics [
      alignment "center"
      anchor "c"
      color "#000000"
      fontName "Arial"
      fontSize 14
      fontStyle "bold"
      type "text"
    ]
    sbgn [
      role "MACROMOLECULE"
    ]
    url "http://www.arabidopsis.org/servlets/TairObject?id=38924&type=locus"
  ]
  node [
    id 111
    zlevel -30

    Selection [
      openedmapping ""
    ]
    graphics [
      x 620.0
      y 1476.0
      w 170.0
      h 230.0
      fill "#FFFFFF"
      outline "#000000"
      frameThickness 2.0
      gradient 0.0
      rounding 5.0
      type "de.ipk_gatersleben.ag_nw.graffiti.plugins.shapes.ComplexShape"
    ]
    label ""
    labelgraphics [
      alignment "center"
      anchor "c"
      color "#000000"
      fontName "Arial"
      fontSize 12
      fontStyle "plain"
      type "text"
    ]
    sbgn [
      role "COMPLEX"
    ]
  ]
  node [
    id 112
    zlevel 24

    Selection [
      openedmapping ""
    ]
    graphics [
      x 219.0
      y 1471.0
      w 80.0
      h 60.0
      fill "#FFFFFF"
      outline "#000000"
      frameThickness 2.0
      gradient 0.0
      rounding 15.0
      type "rectangle"
    ]
    label "AtbZIP10"
    labelgraphics [
      alignment "left"
      anchor "c"
      color "#000000"
      fontName "Arial"
      fontSize 14
      fontStyle "bold"
      type "text"
    ]
    sbgn [
      role "MACROMOLECULE"
    ]
    url "http://www.arabidopsis.org/servlets/TairObject?id=129132&type=locus"
  ]
  node [
    id 113
    zlevel 24

    Selection [
      openedmapping ""
    ]
    graphics [
      x 300.0
      y 1470.0
      w 80.0
      h 60.0
      fill "#FFFFFF"
      outline "#000000"
      frameThickness 2.0
      gradient 0.0
      rounding 15.0
      type "rectangle"
    ]
    label "AtbZIP53"
    labelgraphics [
      alignment "left"
      anchor "c"
      color "#000000"
      fontName "Arial"
      fontSize 14
      fontStyle "bold"
      type "text"
    ]
    sbgn [
      role "MACROMOLECULE"
    ]
    url "http://www.arabidopsis.org/servlets/TairObject?id=39402&type=locus"
  ]
  node [
    id 114
    zlevel 25

    Selection [
      openedmapping ""
    ]
    graphics [
      x 579.0
      y 1471.0
      w 80.0
      h 60.0
      fill "#FFFFFF"
      outline "#000000"
      frameThickness 2.0
      gradient 0.0
      rounding 15.0
      type "rectangle"
    ]
    label "AtbZIP10"
    labelgraphics [
      alignment "left"
      anchor "c"
      color "#000000"
      fontName "Arial"
      fontSize 14
      fontStyle "bold"
      type "text"
    ]
    sbgn [
      role "MACROMOLECULE"
    ]
    url "http://www.arabidopsis.org/servlets/TairObject?id=129132&type=locus"
  ]
  node [
    id 115
    zlevel 25

    Selection [
      openedmapping ""
    ]
    graphics [
      x 660.0
      y 1470.0
      w 80.0
      h 60.0
      fill "#FFFFFF"
      outline "#000000"
      frameThickness 2.0
      gradient 0.0
      rounding 15.0
      type "rectangle"
    ]
    label "AtbZIP53"
    labelgraphics [
      alignment "left"
      anchor "c"
      color "#000000"
      fontName "Arial"
      fontSize 14
      fontStyle "bold"
      type "text"
    ]
    sbgn [
      role "MACROMOLECULE"
    ]
    url "http://www.arabidopsis.org/servlets/TairObject?id=39402&type=locus"
  ]
  node [
    id 116
    zlevel -1

    Selection [
      openedmapping ""
    ]
    graphics [
      x 1360.0
      y 154.0
      w 20.0
      h 20.0
      fill "#FFFFFF"
      outline "#000000"
      frameThickness 2.0
      gradient 0.0
      rounding 0.0
      type "org.graffiti.plugins.views.defaults.RectangularNodeShape"
    ]
    label ""
    labelgraphics [
      alignment "left"
      anchor "c"
      color "#000000"
      fontName "Arial"
      fontSize 12
      fontStyle "plain"
      type "text"
    ]
    sbgn [
      role "PROCESS"
    ]
  ]
  node [
    id 117
    zlevel -1

    Selection [
      openedmapping ""
    ]
    graphics [
      x 1463.0
      y 154.0
      w 80.0
      h 60.0
      fill "#FFFFFF"
      outline "#000000"
      frameThickness 2.0
      gradient 0.0
      rounding 15.0
      type "rectangle"
    ]
    label "a subunit"
    labelgraphics [
      alignment "left"
      anchor "c"
      color "#000000"
      fontName "Arial"
      fontSize 14
      fontStyle "bold"
      type "text"
    ]
    labelgraphics1 [
      alignment "left"
      anchor "btl"
      color "#000000"
      fontName "Arial"
      fontSize 12
      fontStyle "box"
      position [
        localAlign 0.0
        relHor 0.0
        relVert 0.0
      ]
      text "ct:prot"
      type "text"
    ]
    sbgn [
      role "MACROMOLECULE"
    ]
    url "http://www.arabidopsis.org/servlets/TairObject?id=35467&type=locus"
  ]
  node [
    id 118
    zlevel -1

    Selection [
      openedmapping ""
    ]
    graphics [
      x 1360.0
      y 80.0
      w 80.0
      h 60.0
      fill "#FFFFFF"
      outline "#000000"
      frameThickness 2.0
      gradient 0.0
      rounding 15.0
      type "de.ipk_gatersleben.ag_nw.graffiti.plugins.shapes.NucleicAcidFeatureShape"
    ]
    label "a subunit"
    labelgraphics [
      alignment "left"
      anchor "c"
      color "#000000"
      fontName "Arial"
      fontSize 14
      fontStyle "bold"
      type "text"
    ]
    labelgraphics1 [
      alignment "left"
      anchor "btl"
      color "#000000"
      fontName "Arial"
      fontSize 12
      fontStyle "box"
      position [
        localAlign 0.0
        relHor 0.0
        relVert 0.0
      ]
      text "ct:mRNA"
      type "text"
    ]
    sbgn [
      role "NUCLEICACIDFEATURE"
    ]
    url "http://www.arabidopsis.org/servlets/TairObject?id=35467&type=locus"
  ]
  node [
    id 119
    zlevel -1

    Selection [
      openedmapping ""
    ]
    graphics [
      x 1320.0
      y 153.0
      w 20.0
      h 40.0
      fill "#FFFFFF"
      outline "#000000"
      frameThickness 2.0
      gradient 0.0
      rounding 5.0
      type "de.ipk_gatersleben.ag_nw.graffiti.plugins.shapes.SourceSinkShape"
    ]
    sbgn [
      role "SOURCESINK"
    ]
  ]
  node [
    id 120
    zlevel -1

    Selection [
      openedmapping ""
    ]
    graphics [
      x 1230.0
      y 83.0
      w 20.0
      h 20.0
      fill "#FFFFFF"
      outline "#000000"
      frameThickness 2.0
      gradient 0.0
      rounding 5.0
      type "de.ipk_gatersleben.ag_nw.graffiti.plugins.shapes.SourceSinkShape"
    ]
    sbgn [
      role "SOURCESINK"
    ]
  ]
  node [
    id 121
    zlevel -1

    Selection [
      openedmapping ""
    ]
    graphics [
      x 1280.0
      y 83.0
      w 20.0
      h 20.0
      fill "#FFFFFF"
      outline "#000000"
      frameThickness 2.0
      gradient 0.0
      rounding 0.0
      type "org.graffiti.plugins.views.defaults.RectangularNodeShape"
    ]
    label ""
    labelgraphics [
      alignment "left"
      anchor "c"
      color "#000000"
      fontName "Arial"
      fontSize 12
      fontStyle "plain"
      type "text"
    ]
    sbgn [
      role "PROCESS"
    ]
  ]
  node [
    id 122
    zlevel -1

    Selection [
      openedmapping ""
    ]
    graphics [
      x 1543.0
      y 301.0
      w 60.0
      h 60.0
      fill "#FFFFFF"
      outline "#000000"
      frameThickness 2.0
      gradient 0.0
      rounding 15.0
      type "rectangle"
    ]
    label "<html> biotin <br> subunit"
    labelgraphics [
      alignment "left"
      anchor "c"
      color "#000000"
      fontName "Arial"
      fontSize 14
      fontStyle "bold"
      type "text"
    ]
    labelgraphics1 [
      alignment "left"
      anchor "btl"
      color "#000000"
      fontName "Arial"
      fontSize 12
      fontStyle "box"
      position [
        localAlign 0.0
        relHor 0.0
        relVert 0.0
      ]
      text "ct:prot"
      type "text"
    ]
    sbgn [
      role "MACROMOLECULE"
    ]
    url "http://www.arabidopsis.org/servlets/TairObject?id=135819&type=locus"
  ]
  node [
    id 123
    zlevel -1

    Selection [
      openedmapping ""
    ]
    graphics [
      x 1440.0
      y 231.0
      w 80.0
      h 60.0
      fill "#FFFFFF"
      outline "#000000"
      frameThickness 2.0
      gradient 0.0
      rounding 15.0
      type "de.ipk_gatersleben.ag_nw.graffiti.plugins.shapes.NucleicAcidFeatureShape"
    ]
    label "<html> biotin <br> subunit"
    labelgraphics [
      alignment "left"
      anchor "c"
      color "#000000"
      fontName "Arial"
      fontSize 14
      fontStyle "bold"
      type "text"
    ]
    labelgraphics1 [
      alignment "left"
      anchor "btl"
      color "#000000"
      fontName "Arial"
      fontSize 12
      fontStyle "box"
      position [
        localAlign 0.0
        relHor 0.0
        relVert 0.0
      ]
      text "ct:mRNA"
      type "text"
    ]
    sbgn [
      role "NUCLEICACIDFEATURE"
    ]
    url "http://www.arabidopsis.org/servlets/TairObject?id=135819&type=locus"
  ]
  node [
    id 124
    zlevel -1

    Selection [
      openedmapping ""
    ]
    graphics [
      x 1360.0
      y 230.0
      w 20.0
      h 20.0
      fill "#FFFFFF"
      outline "#000000"
      frameThickness 2.0
      gradient 0.0
      rounding 0.0
      type "org.graffiti.plugins.views.defaults.RectangularNodeShape"
    ]
    label ""
    labelgraphics [
      alignment "left"
      anchor "c"
      color "#000000"
      fontName "Arial"
      fontSize 12
      fontStyle "plain"
      type "text"
    ]
    sbgn [
      role "PROCESS"
    ]
  ]
  node [
    id 125
    zlevel -1

    Selection [
      openedmapping ""
    ]
    graphics [
      x 1440.0
      y 300.0
      w 20.0
      h 20.0
      fill "#FFFFFF"
      outline "#000000"
      frameThickness 2.0
      gradient 0.0
      rounding 0.0
      type "org.graffiti.plugins.views.defaults.RectangularNodeShape"
    ]
    label ""
    labelgraphics [
      alignment "left"
      anchor "c"
      color "#000000"
      fontName "Arial"
      fontSize 12
      fontStyle "plain"
      type "text"
    ]
    sbgn [
      role "PROCESS"
    ]
  ]
  node [
    id 126
    zlevel -1

    Selection [
      openedmapping ""
    ]
    graphics [
      x 1400.0
      y 300.0
      w 20.0
      h 40.0
      fill "#FFFFFF"
      outline "#000000"
      frameThickness 2.0
      gradient 0.0
      rounding 5.0
      type "de.ipk_gatersleben.ag_nw.graffiti.plugins.shapes.SourceSinkShape"
    ]
    sbgn [
      role "SOURCESINK"
    ]
  ]
  node [
    id 127
    zlevel -1

    Selection [
      openedmapping ""
    ]
    graphics [
      x 1310.0
      y 230.0
      w 20.0
      h 20.0
      fill "#FFFFFF"
      outline "#000000"
      frameThickness 2.0
      gradient 0.0
      rounding 5.0
      type "de.ipk_gatersleben.ag_nw.graffiti.plugins.shapes.SourceSinkShape"
    ]
    sbgn [
      role "SOURCESINK"
    ]
  ]
  node [
    id 128
    zlevel -1

    Selection [
      openedmapping ""
    ]
    graphics [
      x 1613.0
      y 451.0
      w 60.0
      h 60.0
      fill "#FFFFFF"
      outline "#000000"
      frameThickness 2.0
      gradient 0.0
      rounding 15.0
      type "rectangle"
    ]
    label "BCCP2"
    labelgraphics [
      alignment "left"
      anchor "c"
      color "#000000"
      fontName "Arial"
      fontSize 14
      fontStyle "bold"
      type "text"
    ]
    labelgraphics1 [
      alignment "left"
      anchor "btl"
      color "#000000"
      fontName "Arial"
      fontSize 12
      fontStyle "box"
      position [
        localAlign 0.0
        relHor 0.0
        relVert 0.0
      ]
      text "ct:prot"
      type "text"
    ]
    sbgn [
      role "MACROMOLECULE"
    ]
    url "http://www.arabidopsis.org/servlets/TairObject?id=135581&type=locus"
  ]
  node [
    id 129
    zlevel -1

    Selection [
      openedmapping ""
    ]
    graphics [
      x 1470.0
      y 450.0
      w 20.0
      h 40.0
      fill "#FFFFFF"
      outline "#000000"
      frameThickness 2.0
      gradient 0.0
      rounding 5.0
      type "de.ipk_gatersleben.ag_nw.graffiti.plugins.shapes.SourceSinkShape"
    ]
    sbgn [
      role "SOURCESINK"
    ]
  ]
  node [
    id 130
    zlevel -1

    Selection [
      openedmapping ""
    ]
    graphics [
      x 1380.0
      y 382.0
      w 20.0
      h 20.0
      fill "#FFFFFF"
      outline "#000000"
      frameThickness 2.0
      gradient 0.0
      rounding 5.0
      type "de.ipk_gatersleben.ag_nw.graffiti.plugins.shapes.SourceSinkShape"
    ]
    sbgn [
      role "SOURCESINK"
    ]
  ]
  node [
    id 131
    zlevel -1

    Selection [
      openedmapping ""
    ]
    graphics [
      x 1510.0
      y 450.0
      w 20.0
      h 20.0
      fill "#FFFFFF"
      outline "#000000"
      frameThickness 2.0
      gradient 0.0
      rounding 0.0
      type "org.graffiti.plugins.views.defaults.RectangularNodeShape"
    ]
    label ""
    labelgraphics [
      alignment "left"
      anchor "c"
      color "#000000"
      fontName "Arial"
      fontSize 12
      fontStyle "plain"
      type "text"
    ]
    sbgn [
      role "PROCESS"
    ]
  ]
  node [
    id 132
    zlevel -1

    Selection [
      openedmapping ""
    ]
    graphics [
      x 1430.0
      y 381.0
      w 20.0
      h 20.0
      fill "#FFFFFF"
      outline "#000000"
      frameThickness 2.0
      gradient 0.0
      rounding 0.0
      type "org.graffiti.plugins.views.defaults.RectangularNodeShape"
    ]
    label ""
    labelgraphics [
      alignment "left"
      anchor "c"
      color "#000000"
      fontName "Arial"
      fontSize 12
      fontStyle "plain"
      type "text"
    ]
    sbgn [
      role "PROCESS"
    ]
  ]
  node [
    id 133
    zlevel -1

    Selection [
      openedmapping ""
    ]
    graphics [
      x 1510.0
      y 381.0
      w 80.0
      h 60.0
      fill "#FFFFFF"
      outline "#000000"
      frameThickness 2.0
      gradient 0.0
      rounding 15.0
      type "de.ipk_gatersleben.ag_nw.graffiti.plugins.shapes.NucleicAcidFeatureShape"
    ]
    label "BCCP2"
    labelgraphics [
      alignment "left"
      anchor "c"
      color "#000000"
      fontName "Arial"
      fontSize 14
      fontStyle "bold"
      type "text"
    ]
    labelgraphics1 [
      alignment "left"
      anchor "btl"
      color "#000000"
      fontName "Arial"
      fontSize 12
      fontStyle "box"
      position [
        localAlign 0.0
        relHor 0.0
        relVert 0.0
      ]
      text "ct:mRNA"
      type "text"
    ]
    sbgn [
      role "NUCLEICACIDFEATURE"
    ]
    url "http://www.arabidopsis.org/servlets/TairObject?id=135581&type=locus"
  ]
  node [
    id 134
    zlevel -1

    Selection [
      openedmapping ""
    ]
    graphics [
      x 1750.0
      y 240.0
      w 20.0
      h 20.0
      fill "#000000"
      outline "#000000"
      frameThickness 2.0
      gradient 0.0
      rounding 0.0
      type "oval"
    ]
    sbgn [
      role "ASSOCIATION"
    ]
  ]
  node [
    id 135
    zlevel -1

    Selection [
      openedmapping ""
    ]
    graphics [
      x 1700.0
      y 130.0
      w 100.0
      h 60.0
      fill "#FFFFFF"
      outline "#000000"
      frameThickness 2.0
      gradient 0.0
      rounding 15.0
      type "rectangle"
    ]
    label "b subunit"
    labelgraphics [
      alignment "center"
      anchor "c"
      color "#000000"
      fontName "Arial"
      fontSize 14
      fontStyle "bold"
      type "text"
    ]
    sbgn [
      role "MACROMOLECULE"
    ]
  ]
  node [
    id 136
    zlevel -1

    Selection [
      openedmapping ""
    ]
    graphics [
      x 2190.0
      y 1220.0
      w 180.0
      h 60.0
      fill "#FFFFFF"
      outline "#000000"
      frameThickness 2.0
      gradient 0.0
      rounding 15.0
      type "nucleic"
    ]
    label "AtEM6"
    labelgraphics [
      alignment "left"
      anchor "c"
      color "#000000"
      fontName "Arial"
      fontSize 14
      fontStyle "bold"
      type "text"
    ]
    labelgraphics1 [
      alignment "left"
      anchor "btl"
      color "#000000"
      fontName "Arial"
      fontSize 12
      fontStyle "box"
      position [
        localAlign 0.0
        relHor 0.0
        relVert 0.0
      ]
      text "RY"
      type "text"
    ]
    labelgraphics2 [
      alignment "left"
      anchor "btc"
      color "#000000"
      fontName "Arial"
      fontSize 12
      fontStyle "box"
      position [
        localAlign 0.0
        relHor 0.0
        relVert 0.0
      ]
      text "ABRE"
      type "text"
    ]
    labelgraphics3 [
      alignment "left"
      anchor "btr"
      color "#000000"
      fontName "Arial"
      fontSize 12
      fontStyle "box"
      position [
        localAlign 0.0
        relHor 0.0
        relVert 0.0
      ]
      text "ct:gene"
      type "text"
    ]
    sbgn [
      role "NUCLEICACIDFEATURE"
    ]
    url "http://www.arabidopsis.org/servlets/TairObject?id=35366&type=locus"
  ]
  node [
    id 137
    zlevel -1

    Selection [
      openedmapping ""
    ]
    graphics [
      x 2170.0
      y 1660.0
      w 20.0
      h 20.0
      fill "#FFFFFF"
      outline "#000000"
      frameThickness 2.0
      gradient 0.0
      rounding 0.0
      type "org.graffiti.plugins.views.defaults.RectangularNodeShape"
    ]
    label ""
    labelgraphics [
      alignment "left"
      anchor "c"
      color "#000000"
      fontName "Arial"
      fontSize 12
      fontStyle "plain"
      type "text"
    ]
    sbgn [
      role "PROCESS"
    ]
  ]
  node [
    id 138
    zlevel -1

    Selection [
      openedmapping ""
    ]
    graphics [
      x 2000.0
      y 1570.0
      w 20.0
      h 20.0
      fill "#FFFFFF"
      outline "#000000"
      frameThickness 2.0
      gradient 0.0
      rounding 5.0
      type "de.ipk_gatersleben.ag_nw.graffiti.plugins.shapes.SourceSinkShape"
    ]
    sbgn [
      role "SOURCESINK"
    ]
  ]
  node [
    id 139
    zlevel -1

    Selection [
      openedmapping ""
    ]
    graphics [
      x 2118.0
      y 1660.0
      w 20.0
      h 40.0
      fill "#FFFFFF"
      outline "#000000"
      frameThickness 2.0
      gradient 0.0
      rounding 5.0
      type "de.ipk_gatersleben.ag_nw.graffiti.plugins.shapes.SourceSinkShape"
    ]
    sbgn [
      role "SOURCESINK"
    ]
  ]
  node [
    id 140
    zlevel -1

    Selection [
      openedmapping ""
    ]
    graphics [
      x 2070.0
      y 1310.0
      w 20.0
      h 20.0
      fill "#000000"
      outline "#000000"
      frameThickness 2.0
      gradient 0.0
      rounding 0.0
      type "oval"
    ]
    sbgn [
      role "ASSOCIATION"
    ]
  ]
  node [
    id 141
    zlevel -1

    Selection [
      openedmapping ""
    ]
    graphics [
      x 2070.0
      y 1570.0
      w 20.0
      h 20.0
      fill "#FFFFFF"
      outline "#000000"
      frameThickness 2.0
      gradient 0.0
      rounding 0.0
      type "org.graffiti.plugins.views.defaults.RectangularNodeShape"
    ]
    label ""
    labelgraphics [
      alignment "left"
      anchor "c"
      color "#000000"
      fontName "Arial"
      fontSize 12
      fontStyle "plain"
      type "text"
    ]
    sbgn [
      role "PROCESS"
    ]
  ]
  node [
    id 142
    zlevel -29

    Selection [
      openedmapping ""
    ]
    graphics [
      x 2070.0
      y 1427.0
      w 180.0
      h 160.0
      fill "#FFFFFF"
      outline "#000000"
      frameThickness 2.0
      gradient 0.0
      rounding 5.0
      type "de.ipk_gatersleben.ag_nw.graffiti.plugins.shapes.ComplexShape"
    ]
    label ""
    labelgraphics [
      alignment "left"
      anchor "c"
      color "#000000"
      fontName "Arial"
      fontSize 12
      fontStyle "plain"
      type "text"
    ]
    sbgn [
      role "COMPLEX"
    ]
  ]
  node [
    id 143
    zlevel -1

    Selection [
      openedmapping ""
    ]
    graphics [
      x 1750.0
      y 1470.0
      w 160.0
      h 60.0
      fill "#FFFFFF"
      outline "#000000"
      frameThickness 2.0
      gradient 0.0
      rounding 15.0
      type "nucleic"
    ]
    label "RD29B"
    labelgraphics [
      alignment "left"
      anchor "c"
      color "#000000"
      fontName "Arial"
      fontSize 14
      fontStyle "bold"
      type "text"
    ]
    labelgraphics1 [
      alignment "left"
      anchor "btl"
      color "#000000"
      fontName "Arial"
      fontSize 12
      fontStyle "box"
      position [
        localAlign 0.0
        relHor 0.0
        relVert 0.0
      ]
      text "RY"
      type "text"
    ]
    labelgraphics2 [
      alignment "left"
      anchor "btc"
      color "#000000"
      fontName "Arial"
      fontSize 12
      fontStyle "box"
      position [
        localAlign 0.0
        relHor 0.0
        relVert 0.0
      ]
      text "ABRE"
      type "text"
    ]
    labelgraphics3 [
      alignment "left"
      anchor "btr"
      color "#000000"
      fontName "Arial"
      fontSize 12
      fontStyle "box"
      position [
        localAlign 0.0
        relHor 0.0
        relVert 0.0
      ]
      text "ct:gene"
      type "text"
    ]
    sbgn [
      role "NUCLEICACIDFEATURE"
    ]
    url "http://www.arabidopsis.org/servlets/TairObject?id=132262&type=locus"
  ]
  node [
    id 144
    zlevel -1

    Selection [
      openedmapping ""
    ]
    graphics [
      x 1850.0
      y 1570.0
      w 100.0
      h 60.0
      fill "#FFFFFF"
      outline "#000000"
      frameThickness 2.0
      gradient 0.0
      rounding 15.0
      type "nucleic"
    ]
    label "RD29B"
    labelgraphics [
      alignment "left"
      anchor "c"
      color "#000000"
      fontName "Arial"
      fontSize 14
      fontStyle "bold"
      type "text"
    ]
    labelgraphics3 [
      alignment "left"
      anchor "btl"
      color "#000000"
      fontName "Arial"
      fontSize 12
      fontStyle "box"
      position [
        localAlign 0.0
        relHor 0.0
        relVert 0.0
      ]
      text "ct:mRNA"
      type "text"
    ]
    sbgn [
      role "NUCLEICACIDFEATURE"
    ]
    url "http://www.arabidopsis.org/servlets/TairObject?id=132262&type=locus"
  ]
  node [
    id 145
    zlevel -1

    Selection [
      openedmapping ""
    ]
    graphics [
      x 1950.0
      y 1660.0
      w 100.0
      h 60.0
      fill "#FFFFFF"
      outline "#000000"
      frameThickness 2.0
      gradient 0.0
      rounding 15.0
      type "rectangle"
    ]
    label "RD29B"
    labelgraphics [
      alignment "left"
      anchor "c"
      color "#000000"
      fontName "Arial"
      fontSize 14
      fontStyle "bold"
      type "text"
    ]
    labelgraphics1 [
      alignment "left"
      anchor "btl"
      color "#000000"
      fontName "Arial"
      fontSize 12
      fontStyle "box"
      position [
        localAlign 0.0
        relHor 0.0
        relVert 0.0
      ]
      text "ct:prot"
      type "text"
    ]
    sbgn [
      role "MACROMOLECULE"
    ]
    url "http://www.arabidopsis.org/servlets/TairObject?id=132262&type=locus"
  ]
  node [
    id 146
    zlevel -1

    Selection [
      openedmapping ""
    ]
    graphics [
      x 2070.0
      y 1470.0
      w 160.0
      h 60.0
      fill "#FFFFFF"
      outline "#000000"
      frameThickness 2.0
      gradient 0.0
      rounding 15.0
      type "nucleic"
    ]
    label "AtEM6"
    labelgraphics [
      alignment "left"
      anchor "c"
      color "#000000"
      fontName "Arial"
      fontSize 14
      fontStyle "bold"
      type "text"
    ]
    labelgraphics1 [
      alignment "left"
      anchor "btl"
      color "#000000"
      fontName "Arial"
      fontSize 12
      fontStyle "box"
      position [
        localAlign 0.0
        relHor 0.0
        relVert 0.0
      ]
      text "RY"
      type "text"
    ]
    labelgraphics2 [
      alignment "left"
      anchor "btc"
      color "#000000"
      fontName "Arial"
      fontSize 12
      fontStyle "box"
      position [
        localAlign 0.0
        relHor 0.0
        relVert 0.0
      ]
      text "ABRE"
      type "text"
    ]
    labelgraphics3 [
      alignment "left"
      anchor "btr"
      color "#000000"
      fontName "Arial"
      fontSize 12
      fontStyle "box"
      position [
        localAlign 0.0
        relHor 0.0
        relVert 0.0
      ]
      text "ct:gene"
      type "text"
    ]
    sbgn [
      role "NUCLEICACIDFEATURE"
    ]
    url "http://www.arabidopsis.org/servlets/TairObject?id=35366&type=locus"
  ]
  node [
    id 147
    zlevel -1

    Selection [
      openedmapping ""
    ]
    graphics [
      x 2170.0
      y 1570.0
      w 100.0
      h 60.0
      fill "#FFFFFF"
      outline "#000000"
      frameThickness 2.0
      gradient 0.0
      rounding 15.0
      type "nucleic"
    ]
    label "AtEM6"
    labelgraphics [
      alignment "left"
      anchor "c"
      color "#000000"
      fontName "Arial"
      fontSize 14
      fontStyle "bold"
      type "text"
    ]
    labelgraphics1 [
      alignment "left"
      anchor "btl"
      color "#000000"
      fontName "Arial"
      fontSize 12
      fontStyle "box"
      position [
        localAlign 0.0
        relHor 0.0
        relVert 0.0
      ]
      text "ct:mRNA"
      type "text"
    ]
    sbgn [
      role "NUCLEICACIDFEATURE"
    ]
    url "http://www.arabidopsis.org/servlets/TairObject?id=35366&type=locus"
  ]
  node [
    id 148
    zlevel -1

    Selection [
      openedmapping ""
    ]
    graphics [
      x 2278.0
      y 1660.0
      w 100.0
      h 60.0
      fill "#FFFFFF"
      outline "#000000"
      frameThickness 2.0
      gradient 0.0
      rounding 15.0
      type "nucleic"
    ]
    label "AtEM6"
    labelgraphics [
      alignment "left"
      anchor "c"
      color "#000000"
      fontName "Arial"
      fontSize 14
      fontStyle "bold"
      type "text"
    ]
    labelgraphics1 [
      alignment "left"
      anchor "btl"
      color "#000000"
      fontName "Arial"
      fontSize 12
      fontStyle "box"
      position [
        localAlign 0.0
        relHor 0.0
        relVert 0.0
      ]
      text "ct:prot"
      type "text"
    ]
    sbgn [
      role "NUCLEICACIDFEATURE"
    ]
    url "http://www.arabidopsis.org/servlets/TairObject?id=35366&type=locus"
  ]
  node [
    id 149
    zlevel -4

    Selection [
      openedmapping ""
    ]
    graphics [
      x 860.0
      y 1176.0
      w 80.0
      h 60.0
      fill "#FFFFFF"
      outline "#000000"
      frameThickness 2.0
      gradient 0.0
      rounding 15.0
      type "rectangle"
    ]
    label "AtbZIP53"
    labelgraphics [
      alignment "left"
      anchor "c"
      color "#000000"
      fontName "Arial"
      fontSize 14
      fontStyle "bold"
      type "text"
    ]
    sbgn [
      role "MACROMOLECULE"
    ]
    url "http://www.arabidopsis.org/servlets/TairObject?id=39402&type=locus"
  ]
  node [
    id 150
    zlevel -4

    Selection [
      openedmapping ""
    ]
    graphics [
      x 779.0
      y 1176.0
      w 80.0
      h 60.0
      fill "#FFFFFF"
      outline "#000000"
      frameThickness 2.0
      gradient 0.0
      rounding 15.0
      type "rectangle"
    ]
    label "AtbZIP25"
    labelgraphics [
      alignment "left"
      anchor "c"
      color "#000000"
      fontName "Arial"
      fontSize 14
      fontStyle "bold"
      type "text"
    ]
    sbgn [
      role "MACROMOLECULE"
    ]
    url "http://www.arabidopsis.org/servlets/TairObject?id=500231711&type=locus"
  ]
  node [
    id 151
    zlevel -5

    Selection [
      openedmapping ""
    ]
    graphics [
      x 820.0
      y 1180.0
      w 180.0
      h 80.0
      fill "#FFFFFF"
      outline "#000000"
      frameThickness 2.0
      gradient -0.15
      rounding 5.0
      type "complex"
    ]
    label ""
    labelgraphics [
      alignment "left"
      anchor "c"
      color "#000000"
      fontName "Arial"
      fontSize 12
      fontStyle "plain"
      type "text"
    ]
    sbgn [
      role "COMPLEX"
    ]
  ]
  node [
    id 152
    zlevel 25

    Selection [
      openedmapping ""
    ]
    graphics [
      x 480.0
      y 1470.0
      w 80.0
      h 60.0
      fill "#FFFFFF"
      outline "#000000"
      frameThickness 2.0
      gradient 0.0
      rounding 15.0
      type "rectangle"
    ]
    label "AtbZIP53"
    labelgraphics [
      alignment "left"
      anchor "c"
      color "#000000"
      fontName "Arial"
      fontSize 14
      fontStyle "bold"
      type "text"
    ]
    sbgn [
      role "MACROMOLECULE"
    ]
    url "http://www.arabidopsis.org/servlets/TairObject?id=39402&type=locus"
  ]
  node [
    id 153
    zlevel 25

    Selection [
      openedmapping ""
    ]
    graphics [
      x 399.0
      y 1471.0
      w 80.0
      h 60.0
      fill "#FFFFFF"
      outline "#000000"
      frameThickness 2.0
      gradient 0.0
      rounding 15.0
      type "rectangle"
    ]
    label "AtbZIP25"
    labelgraphics [
      alignment "left"
      anchor "c"
      color "#000000"
      fontName "Arial"
      fontSize 14
      fontStyle "bold"
      type "text"
    ]
    sbgn [
      role "MACROMOLECULE"
    ]
    url "http://www.arabidopsis.org/servlets/TairObject?id=500231711&type=locus"
  ]
  node [
    id 154
    zlevel -1

    Selection [
      openedmapping ""
    ]
    graphics [
      x 440.0
      y 1400.0
      w 80.0
      h 60.0
      fill "#FFFFFF"
      outline "#000000"
      frameThickness 2.0
      gradient 0.0
      rounding 15.0
      type "rectangle"
    ]
    label "FUS3"
    labelgraphics [
      alignment "center"
      anchor "c"
      color "#000000"
      fontName "Arial"
      fontSize 14
      fontStyle "bold"
      type "text"
    ]
    sbgn [
      role "MACROMOLECULE"
    ]
    url "http://www.arabidopsis.org/servlets/TairObject?id=39432&type=gene"
  ]
  node [
    id 155
    zlevel -9

    Selection [
      openedmapping ""
    ]
    graphics [
      x 440.0
      y 1476.0
      w 170.0
      h 230.0
      fill "#FFFFFF"
      outline "#000000"
      frameThickness 2.0
      gradient 0.0
      rounding 5.0
      type "de.ipk_gatersleben.ag_nw.graffiti.plugins.shapes.ComplexShape"
    ]
    label ""
    labelgraphics [
      alignment "center"
      anchor "c"
      color "#000000"
      fontName "Arial"
      fontSize 12
      fontStyle "plain"
      type "text"
    ]
    sbgn [
      role "COMPLEX"
    ]
  ]
  node [
    id 156
    zlevel -1

    Selection [
      openedmapping ""
    ]
    graphics [
      x 800.0
      y 1400.0
      w 80.0
      h 60.0
      fill "#FFFFFF"
      outline "#000000"
      frameThickness 2.0
      gradient 0.0
      rounding 15.0
      type "rectangle"
    ]
    label "ABI3"
    labelgraphics [
      alignment "center"
      anchor "c"
      color "#000000"
      fontName "Arial"
      fontSize 14
      fontStyle "bold"
      type "text"
    ]
    sbgn [
      role "MACROMOLECULE"
    ]
    url "http://www.arabidopsis.org/servlets/TairObject?id=38924&type=locus"
  ]
  node [
    id 157
    zlevel 25

    Selection [
      openedmapping ""
    ]
    graphics [
      x 836.0
      y 1470.0
      w 80.0
      h 60.0
      fill "#FFFFFF"
      outline "#000000"
      frameThickness 2.0
      gradient 0.0
      rounding 15.0
      type "rectangle"
    ]
    label "AtbZIP53"
    labelgraphics [
      alignment "left"
      anchor "c"
      color "#000000"
      fontName "Arial"
      fontSize 14
      fontStyle "bold"
      type "text"
    ]
    sbgn [
      role "MACROMOLECULE"
    ]
    url "http://www.arabidopsis.org/servlets/TairObject?id=39402&type=locus"
  ]
  node [
    id 158
    zlevel 25

    Selection [
      openedmapping ""
    ]
    graphics [
      x 755.0
      y 1471.0
      w 80.0
      h 60.0
      fill "#FFFFFF"
      outline "#000000"
      frameThickness 2.0
      gradient 0.0
      rounding 15.0
      type "rectangle"
    ]
    label "AtbZIP25"
    labelgraphics [
      alignment "left"
      anchor "c"
      color "#000000"
      fontName "Arial"
      fontSize 14
      fontStyle "bold"
      type "text"
    ]
    sbgn [
      role "MACROMOLECULE"
    ]
    url "http://www.arabidopsis.org/servlets/TairObject?id=500231711&type=locus"
  ]
  node [
    id 159
    zlevel -11

    Selection [
      openedmapping ""
    ]
    graphics [
      x 800.0
      y 1476.0
      w 170.0
      h 230.0
      fill "#FFFFFF"
      outline "#000000"
      frameThickness 2.0
      gradient 0.0
      rounding 5.0
      type "de.ipk_gatersleben.ag_nw.graffiti.plugins.shapes.ComplexShape"
    ]
    label ""
    labelgraphics [
      alignment "center"
      anchor "c"
      color "#000000"
      fontName "Arial"
      fontSize 12
      fontStyle "plain"
      type "text"
    ]
    sbgn [
      role "COMPLEX"
    ]
  ]
  node [
    id 160
    zlevel -1

    Selection [
      openedmapping ""
    ]
    graphics [
      x 440.0
      y 1320.0
      w 20.0
      h 20.0
      fill "#000000"
      outline "#000000"
      frameThickness 2.0
      gradient 0.0
      rounding 0.0
      type "oval"
    ]
    sbgn [
      role "ASSOCIATION"
    ]
  ]
  node [
    id 161
    zlevel -1

    Selection [
      openedmapping ""
    ]
    graphics [
      x 800.0
      y 1320.0
      w 20.0
      h 20.0
      fill "#000000"
      outline "#000000"
      frameThickness 2.0
      gradient 0.0
      rounding 0.0
      type "oval"
    ]
    sbgn [
      role "ASSOCIATION"
    ]
  ]
  node [
    id 162
    zlevel -1

    Selection [
      openedmapping ""
    ]
    graphics [
      x 160.0
      y 580.0
      w 220.0
      h 40.0
      fill "#CCCCCC"
      outline "#990099"
      frameThickness 2.0
      gradient 0.0
      rounding 5.0
      type "observable"
    ]
    label "<html> storage: <br> CHO metabolism"
    labelgraphics [
      alignment "center"
      anchor "c"
      color "#000000"
      fontName "Arial"
      fontSize 17
      fontStyle "bold"
      type "text"
    ]
    sbgn [
      role "PHENOTYPE"
    ]
  ]
  node [
    id 163
    zlevel -1

    Selection [
      openedmapping ""
    ]
    graphics [
      x 790.0
      y 630.0
      w 80.0
      h 60.0
      fill "#FFFFFF"
      outline "#000000"
      frameThickness 2.0
      gradient 0.0
      rounding 15.0
      type "de.ipk_gatersleben.ag_nw.graffiti.plugins.shapes.NucleicAcidFeatureShape"
    ]
    label "L1L"
    labelgraphics [
      alignment "left"
      anchor "c"
      color "#000000"
      fontName "Arial"
      fontSize 14
      fontStyle "bold"
      type "text"
    ]
    labelgraphics1 [
      alignment "left"
      anchor "btl"
      color "#000000"
      fontName "Arial"
      fontSize 12
      fontStyle "box"
      position [
        localAlign 0.0
        relHor 0.0
        relVert 0.0
      ]
      text "ct:mRNA"
      type "text"
    ]
    sbgn [
      role "NUCLEICACIDFEATURE"
    ]
    url "http://www.arabidopsis.org/servlets/TairObject?id=127487&type=locus"
  ]
  node [
    id 164
    zlevel -1

    Selection [
      openedmapping ""
    ]
    graphics [
      x 700.0
      y 700.0
      w 80.0
      h 60.0
      fill "#FFFFFF"
      outline "#000000"
      frameThickness 2.0
      gradient 0.0
      rounding 15.0
      type "rectangle"
    ]
    label "L1L"
    labelgraphics [
      alignment "left"
      anchor "c"
      color "#000000"
      fontName "Arial"
      fontSize 14
      fontStyle "bold"
      type "text"
    ]
    labelgraphics1 [
      alignment "left"
      anchor "btl"
      color "#000000"
      fontName "Arial"
      fontSize 12
      fontStyle "box"
      position [
        localAlign 0.0
        relHor 0.0
        relVert 0.0
      ]
      text "ct:prot"
      type "text"
    ]
    sbgn [
      role "MACROMOLECULE"
    ]
    url "http://www.arabidopsis.org/servlets/TairObject?id=127487&type=locus"
  ]
  node [
    id 165
    zlevel -1

    Selection [
      openedmapping ""
    ]
    graphics [
      x 840.0
      y 790.0
      w 100.0
      h 60.0
      fill "#FFFFFF"
      outline "#000000"
      frameThickness 2.0
      gradient 0.0
      rounding 15.0
      type "de.ipk_gatersleben.ag_nw.graffiti.plugins.shapes.NucleicAcidFeatureShape"
    ]
    label "L1L"
    labelgraphics [
      alignment "left"
      anchor "c"
      color "#000000"
      fontName "Arial"
      fontSize 14
      fontStyle "bold"
      type "text"
    ]
    labelgraphics3 [
      alignment "left"
      anchor "btl"
      color "#000000"
      fontName "Arial"
      fontSize 12
      fontStyle "plain,box"
      position [
        localAlign 0.0
        relHor 0.0
        relVert 0.0
      ]
      text "ct:gene"
      type "text"
    ]
    sbgn [
      role "NUCLEICACIDFEATURE"
    ]
    url "http://www.arabidopsis.org/servlets/TairObject?id=127487&type=locus"
  ]
  node [
    id 166
    zlevel -1

    Selection [
      openedmapping ""
    ]
    graphics [
      x 790.0
      y 700.0
      w 20.0
      h 20.0
      fill "#FFFFFF"
      outline "#000000"
      frameThickness 2.0
      gradient 0.0
      rounding 0.0
      type "org.graffiti.plugins.views.defaults.RectangularNodeShape"
    ]
    label ""
    labelgraphics [
      alignment "left"
      anchor "c"
      color "#000000"
      fontName "Arial"
      fontSize 12
      fontStyle "plain"
      type "text"
    ]
    sbgn [
      role "PROCESS"
    ]
  ]
  node [
    id 167
    zlevel -1

    Selection [
      openedmapping ""
    ]
    graphics [
      x 850.0
      y 700.0
      w 20.0
      h 40.0
      fill "#FFFFFF"
      outline "#000000"
      frameThickness 2.0
      gradient 0.0
      rounding 5.0
      type "de.ipk_gatersleben.ag_nw.graffiti.plugins.shapes.SourceSinkShape"
    ]
    sbgn [
      role "SOURCESINK"
    ]
  ]
  node [
    id 168
    zlevel -1

    Selection [
      openedmapping ""
    ]
    graphics [
      x 980.0
      y 630.0
      w 20.0
      h 20.0
      fill "#FFFFFF"
      outline "#000000"
      frameThickness 2.0
      gradient 0.0
      rounding 5.0
      type "de.ipk_gatersleben.ag_nw.graffiti.plugins.shapes.SourceSinkShape"
    ]
    sbgn [
      role "SOURCESINK"
    ]
  ]
  node [
    id 169
    zlevel -1

    Selection [
      openedmapping ""
    ]
    graphics [
      x 920.0
      y 630.0
      w 20.0
      h 20.0
      fill "#FFFFFF"
      outline "#000000"
      frameThickness 2.0
      gradient 0.0
      rounding 0.0
      type "org.graffiti.plugins.views.defaults.RectangularNodeShape"
    ]
    label ""
    labelgraphics [
      alignment "left"
      anchor "c"
      color "#000000"
      fontName "Arial"
      fontSize 12
      fontStyle "plain"
      type "text"
    ]
    sbgn [
      role "PROCESS"
    ]
  ]
  node [
    id 170
    zlevel -1

    Selection [
      openedmapping ""
    ]
    graphics [
      x 920.0
      y 690.0
      w 40.0
      h 40.0
      fill "#FFFFFF"
      outline "#000000"
      frameThickness 2.0
      gradient 0.0
      rounding 0.0
      type "oval"
    ]
    label "AND"
    labelgraphics [
      alignment "center"
      anchor "c"
      color "#000000"
      fontName "Arial"
      fontSize 12
      fontStyle "plain"
      type "text"
    ]
    sbgn [
      role "ANDOPERATOR"
    ]
  ]
  node [
    id 171
    zlevel -1

    Selection [
      openedmapping ""
    ]
    graphics [
      x 1040.0
      y 237.0
      w 20.0
      h 0.0
      fill "#FFFFFF"
      outline "#000000"
      frameThickness 2.0
      gradient 0.0
      rounding 5.0
      type "de.ipk_gatersleben.ag_nw.graffiti.plugins.shapes.SourceSinkShape"
    ]
    sbgn [
      role "SOURCESINK"
    ]
  ]
  node [
    id 172
    zlevel -1

    Selection [
      openedmapping ""
    ]
    graphics [
      x 1077.0
      y 237.0
      w 20.0
      h 20.0
      fill "#FFFFFF"
      outline "#000000"
      frameThickness 2.0
      gradient 0.0
      rounding 0.0
      type "de.ipk_gatersleben.ag_nw.graffiti.plugins.shapes.PROCESSShape"
    ]
    label ""
    labelgraphics [
      alignment "center"
      anchor "c"
      color "#000000"
      fontName "Arial"
      fontSize 12
      fontStyle "plain"
      type "text"
    ]
    sbgn [
      role "PROCESS"
    ]
  ]
  node [
    id 173
    zlevel -1

    Selection [
      openedmapping ""
    ]
    graphics [
      x 1030.0
      y 460.0
      w 20.0
      h 20.0
      fill "#000000"
      outline "#000000"
      frameThickness 2.0
      gradient 0.0
      rounding 0.0
      type "oval"
    ]
    sbgn [
      role "ASSOCIATION"
    ]
  ]
  node [
    id 174
    zlevel -1

    Selection [
      openedmapping ""
    ]
    graphics [
      x 1090.0
      y 520.0
      w 80.0
      h 40.0
      fill "#FFFFFF"
      outline "#000000"
      frameThickness 2.0
      gradient 0.0
      rounding 15.0
      type "nucleic"
    ]
    label "WRI1"
    labelgraphics [
      alignment "center"
      anchor "c"
      color "#000000"
      fontName "Arial"
      fontSize 14
      fontStyle "bold"
      type "text"
    ]
    labelgraphics1 [
      alignment "center"
      anchor "btl"
      color "#000000"
      fontName "Arial"
      fontSize 12
      fontStyle "plain,box"
      position [
        localAlign 0.0
        relHor 0.0
        relVert 0.0
      ]
      text "ct:gene"
      type "text"
    ]
    sbgn [
      role "NUCLEICACIDFEATURE"
    ]
    url "http://www.arabidopsis.org/servlets/TairObject?id=39424&type=locus"
  ]
  node [
    id 175
    zlevel -1

    Selection [
      openedmapping ""
    ]
    graphics [
      x 1030.0
      y 390.0
      w 80.0
      h 40.0
      fill "#FFFFFF"
      outline "#000000"
      frameThickness 2.0
      gradient 0.0
      rounding 15.0
      type "nucleic"
    ]
    label "WRI1"
    labelgraphics [
      alignment "center"
      anchor "c"
      color "#000000"
      fontName "Arial"
      fontSize 14
      fontStyle "bold"
      type "text"
    ]
    labelgraphics1 [
      alignment "center"
      anchor "btl"
      color "#000000"
      fontName "Arial"
      fontSize 12
      fontStyle "plain,box"
      position [
        localAlign 0.0
        relHor 0.0
        relVert 0.0
      ]
      text "ct:gene"
      type "text"
    ]
    sbgn [
      role "NUCLEICACIDFEATURE"
    ]
    url "http://www.arabidopsis.org/servlets/TairObject?id=39424&type=locus"
  ]
  node [
    id 176
    zlevel -1

    Selection [
      openedmapping ""
    ]
    graphics [
      x 1030.0
      y 330.0
      w 80.0
      h 40.0
      fill "#FFFFFF"
      outline "#000000"
      frameThickness 2.0
      gradient 0.0
      rounding 15.0
      type "rectangle"
    ]
    label "LEC2"
    labelgraphics [
      alignment "center"
      anchor "c"
      color "#000000"
      fontName "Arial"
      fontSize 12
      fontStyle "bold"
      type "text"
    ]
    sbgn [
      role "MACROMOLECULE"
    ]
    url "http://www.arabidopsis.org/servlets/TairObject?id=31553&type=gene"
  ]
  node [
    id 177
    zlevel -13

    Selection [
      openedmapping ""
    ]
    graphics [
      x 1030.0
      y 360.0
      w 100.0
      h 120.0
      fill "#FFFFFF"
      outline "#000000"
      frameThickness 2.0
      gradient 0.0
      rounding 5.0
      type "de.ipk_gatersleben.ag_nw.graffiti.plugins.shapes.ComplexShape"
    ]
    label ""
    labelgraphics [
      alignment "center"
      anchor "c"
      color "#000000"
      fontName "Arial"
      fontSize 12
      fontStyle "plain"
      type "text"
    ]
    sbgn [
      role "COMPLEX"
    ]
  ]
  node [
    id 178
    zlevel -1

    Selection [
      openedmapping ""
    ]
    graphics [
      x 1150.0
      y 360.0
      w 40.0
      h 40.0
      fill "#FFFFFF"
      outline "#000000"
      frameThickness 2.0
      gradient 0.0
      rounding 0.0
      type "oval"
    ]
    label "AND"
    labelgraphics [
      alignment "center"
      anchor "c"
      color "#000000"
      fontName "Arial"
      fontSize 12
      fontStyle "plain"
      type "text"
    ]
    sbgn [
      role "ANDOPERATOR"
    ]
  ]
  node [
    id 179
    zlevel -1

    Selection [
      openedmapping ""
    ]
    graphics [
      x 1210.0
      y 150.0
      w 60.0
      h 60.0
      fill "#FFFFFF"
      outline "#000000"
      frameThickness 2.0
      gradient 0.0
      rounding 15.0
      type "rectangle"
    ]
    label "WRI1"
    labelgraphics [
      alignment "left"
      anchor "c"
      color "#000000"
      fontName "Arial"
      fontSize 14
      fontStyle "bold"
      type "text"
    ]
    labelgraphics1 [
      alignment "left"
      anchor "btl"
      color "#000000"
      fontName "Arial"
      fontSize 12
      fontStyle "box"
      position [
        localAlign 0.0
        relHor 0.0
        relVert 0.0
      ]
      text "ct:prot"
      type "text"
    ]
    sbgn [
      role "MACROMOLECULE"
    ]
    url "http://www.arabidopsis.org/servlets/TairObject?id=39424&type=locus"
  ]
  node [
    id 180
    zlevel -1

    Selection [
      openedmapping ""
    ]
    graphics [
      x 1150.0
      y 238.0
      w 80.0
      h 60.0
      fill "#FFFFFF"
      outline "#000000"
      frameThickness 2.0
      gradient 0.0
      rounding 15.0
      type "de.ipk_gatersleben.ag_nw.graffiti.plugins.shapes.NucleicAcidFeatureShape"
    ]
    label "WRI1"
    labelgraphics [
      alignment "left"
      anchor "c"
      color "#000000"
      fontName "Arial"
      fontSize 14
      fontStyle "bold"
      type "text"
    ]
    labelgraphics1 [
      alignment "left"
      anchor "btl"
      color "#000000"
      fontName "Arial"
      fontSize 12
      fontStyle "box"
      position [
        localAlign 0.0
        relHor 0.0
        relVert 0.0
      ]
      text "ct:mRNA"
      type "text"
    ]
    sbgn [
      role "NUCLEICACIDFEATURE"
    ]
    url "http://www.arabidopsis.org/servlets/TairObject?id=39424&type=locus"
  ]
  node [
    id 181
    zlevel -1

    Selection [
      openedmapping ""
    ]
    graphics [
      x 1110.0
      y 150.0
      w 20.0
      h 40.0
      fill "#FFFFFF"
      outline "#000000"
      frameThickness 2.0
      gradient 0.0
      rounding 5.0
      type "de.ipk_gatersleben.ag_nw.graffiti.plugins.shapes.SourceSinkShape"
    ]
    sbgn [
      role "SOURCESINK"
    ]
  ]
  node [
    id 182
    zlevel -1

    Selection [
      openedmapping ""
    ]
    graphics [
      x 1151.0
      y 150.0
      w 20.0
      h 20.0
      fill "#FFFFFF"
      outline "#000000"
      frameThickness 2.0
      gradient 0.0
      rounding 0.0
      type "org.graffiti.plugins.views.defaults.RectangularNodeShape"
    ]
    label ""
    labelgraphics [
      alignment "left"
      anchor "c"
      color "#000000"
      fontName "Arial"
      fontSize 12
      fontStyle "plain"
      type "text"
    ]
    sbgn [
      role "PROCESS"
    ]
  ]
  node [
    id 183
    zlevel -1

    Selection [
      openedmapping ""
    ]
    graphics [
      x 990.0
      y 520.0
      w 60.0
      h 40.0
      fill "#CCFF66"
      outline "#000000"
      frameThickness 2.0
      gradient -0.35
      rounding 15.0
      type "rectangle"
    ]
    label "LEC2"
    labelgraphics [
      alignment "center"
      anchor "c"
      color "#000000"
      fontName "Arial"
      fontSize 12
      fontStyle "bold"
      type "text"
    ]
    sbgn [
      role "MACROMOLECULE"
    ]
    url "http://www.arabidopsis.org/servlets/TairObject?id=31553&type=gene"
  ]
  node [
    id 184
    zlevel -4

    Selection [
      openedmapping ""
    ]
    graphics [
      x 289.0
      y 1058.0
      w 80.0
      h 60.0
      fill "#FFFFFF"
      outline "#000000"
      frameThickness 2.0
      gradient 0.0
      rounding 15.0
      type "rectangle"
    ]
    label "AtbZIP25"
    labelgraphics [
      alignment "left"
      anchor "c"
      color "#000000"
      fontName "Arial"
      fontSize 14
      fontStyle "bold"
      type "text"
    ]
    sbgn [
      role "MACROMOLECULE"
    ]
    url "http://www.arabidopsis.org/servlets/TairObject?id=500231711&type=locus"
  ]
  node [
    id 185
    zlevel -4

    Selection [
      openedmapping ""
    ]
    graphics [
      x 370.0
      y 1058.0
      w 80.0
      h 60.0
      fill "#FFFFFF"
      outline "#000000"
      frameThickness 2.0
      gradient 0.0
      rounding 15.0
      type "rectangle"
    ]
    label "AtbZIP53"
    labelgraphics [
      alignment "left"
      anchor "c"
      color "#000000"
      fontName "Arial"
      fontSize 14
      fontStyle "bold"
      type "text"
    ]
    sbgn [
      role "MACROMOLECULE"
    ]
    url "http://www.arabidopsis.org/servlets/TairObject?id=39402&type=locus"
  ]
  node [
    id 186
    zlevel -5

    Selection [
      openedmapping ""
    ]
    graphics [
      x 330.0
      y 1060.0
      w 180.0
      h 80.0
      fill "#FFFFFF"
      outline "#000000"
      frameThickness 2.0
      gradient -0.15
      rounding 5.0
      type "complex"
    ]
    label ""
    labelgraphics [
      alignment "left"
      anchor "c"
      color "#000000"
      fontName "Arial"
      fontSize 12
      fontStyle "plain"
      type "text"
    ]
    sbgn [
      role "COMPLEX"
    ]
  ]
  node [
    id 187
    zlevel -4

    Selection [
      openedmapping ""
    ]
    graphics [
      x 699.0
      y 1088.0
      w 80.0
      h 60.0
      fill "#FFFFFF"
      outline "#000000"
      frameThickness 2.0
      gradient 0.0
      rounding 15.0
      type "rectangle"
    ]
    label "AtbZIP10"
    labelgraphics [
      alignment "left"
      anchor "c"
      color "#000000"
      fontName "Arial"
      fontSize 14
      fontStyle "bold"
      type "text"
    ]
    sbgn [
      role "MACROMOLECULE"
    ]
    url "http://www.arabidopsis.org/servlets/TairObject?id=129132&type=locus"
  ]
  node [
    id 188
    zlevel -4

    Selection [
      openedmapping ""
    ]
    graphics [
      x 780.0
      y 1088.0
      w 80.0
      h 60.0
      fill "#FFFFFF"
      outline "#000000"
      frameThickness 2.0
      gradient 0.0
      rounding 15.0
      type "rectangle"
    ]
    label "AtbZIP53"
    labelgraphics [
      alignment "left"
      anchor "c"
      color "#000000"
      fontName "Arial"
      fontSize 14
      fontStyle "bold"
      type "text"
    ]
    sbgn [
      role "MACROMOLECULE"
    ]
    url "http://www.arabidopsis.org/servlets/TairObject?id=39402&type=locus"
  ]
  node [
    id 189
    zlevel -5

    Selection [
      openedmapping ""
    ]
    graphics [
      x 740.0
      y 1090.0
      w 180.0
      h 80.0
      fill "#FFFFFF"
      outline "#000000"
      frameThickness 2.0
      gradient -0.15
      rounding 5.0
      type "complex"
    ]
    label ""
    labelgraphics [
      alignment "left"
      anchor "c"
      color "#000000"
      fontName "Arial"
      fontSize 14
      fontStyle "plain"
      type "text"
    ]
    sbgn [
      role "COMPLEX"
    ]
  ]
  node [
    id 190
    zlevel -1

    Selection [
      openedmapping ""
    ]
    graphics [
      x 2010.0
      y 750.0
      w 20.0
      h 0.0
      fill "#FFFFFF"
      outline "#000000"
      frameThickness 2.0
      gradient 0.0
      rounding 5.0
      type "de.ipk_gatersleben.ag_nw.graffiti.plugins.shapes.SourceSinkShape"
    ]
    sbgn [
      role "SOURCESINK"
    ]
  ]
  node [
    id 191
    zlevel -1

    Selection [
      openedmapping ""
    ]
    graphics [
      x 2050.0
      y 750.0
      w 20.0
      h 20.0
      fill "#FFFFFF"
      outline "#000000"
      frameThickness 2.0
      gradient 0.0
      rounding 0.0
      type "org.graffiti.plugins.views.defaults.RectangularNodeShape"
    ]
    label "<html><b>&#92;&#92;"
    labelgraphics [
      alignment "center"
      anchor "c"
      color "#000000"
      fontName "Arial"
      fontSize 12
      fontStyle "plain"
      type "text"
    ]
    sbgn [
      role "OMITTEDPROCESS"
    ]
  ]
  node [
    id 192
    zlevel -1

    Selection [
      openedmapping ""
    ]
    graphics [
      x 2280.0
      y 750.0
      w 320.0
      h 80.0
      fill "#FFFFFF"
      outline "#000000"
      frameThickness 2.0
      gradient 0.0
      rounding 15.0
      type "de.ipk_gatersleben.ag_nw.graffiti.plugins.shapes.NucleicAcidFeatureShape"
    ]
    label "oleosins"
    labelgraphics [
      alignment "center"
      anchor "c"
      color "#000000"
      fontName "Arial"
      fontSize 14
      fontStyle "plain"
      type "text"
    ]
    labelgraphics1 [
      alignment "center"
      anchor "btl"
      color "#000000"
      fontName "Arial"
      fontSize 12
      fontStyle "plain,box"
      position [
        localAlign 0.0
        relHor 0.0
        relVert 0.0
      ]
      text "ct:mRNA"
      type "text"
    ]
    sbgn [
      role "NUCLEICACIDFEATURE"
    ]
    url "http://www.arabidopsis.org/servlets/TairObject?id=130056&type=locus"
  ]
  node [
    id 193
    zlevel -1

    Selection [
      openedmapping ""
    ]
    graphics [
      x 570.0
      y 580.0
      w 40.0
      h 40.0
      fill "#FFFFFF"
      outline "#000000"
      frameThickness 2.0
      gradient 0.0
      rounding 0.0
      type "oval"
    ]
    label "AND"
    labelgraphics [
      alignment "center"
      anchor "c"
      color "#000000"
      fontName "Arial"
      fontSize 12
      fontStyle "plain"
      type "text"
    ]
    sbgn [
      role "ANDOPERATOR"
    ]
  ]
  node [
    id 194
    zlevel -1

    Selection [
      openedmapping ""
    ]
    graphics [
      x 620.0
      y 1550.0
      w 160.0
      h 60.0
      fill "#FFFFFF"
      outline "#000000"
      frameThickness 2.0
      gradient 0.0
      rounding 15.0
      type "de.ipk_gatersleben.ag_nw.graffiti.plugins.shapes.NucleicAcidFeatureShape"
    ]
    label "SDH2-3"
    labelgraphics [
      alignment "center"
      anchor "c"
      color "#000000"
      fontName "Arial"
      fontSize 14
      fontStyle "bold"
      type "text"
    ]
    labelgraphics1 [
      alignment "center"
      anchor "btl"
      color "#000000"
      fontName "Arial"
      fontSize 12
      fontStyle "plain,box"
      position [
        localAlign 0.0
        relHor 0.0
        relVert 0.0
      ]
      text "3xABRE"
      type "text"
    ]
    labelgraphics2 [
      alignment "center"
      anchor "btc"
      color "#000000"
      fontName "Arial"
      fontSize 12
      fontStyle "plain,box"
      position [
        localAlign 0.0
        relHor 0.0
        relVert 0.0
      ]
      text "RY"
      type "text"
    ]
    labelgraphics3 [
      alignment "center"
      anchor "btr"
      color "#000000"
      fontName "Arial"
      fontSize 12
      fontStyle "plain,box"
      position [
        localAlign 0.0
        relHor 0.0
        relVert 0.0
      ]
      text "ct:gene"
      type "text"
    ]
    sbgn [
      role "NUCLEICACIDFEATURE"
    ]
    url "http://www.arabidopsis.org/servlets/TairObject?id=500229788&type=locus"
  ]
  node [
    id 195
    zlevel 29

    Selection [
      openedmapping ""
    ]
    graphics [
      x 440.0
      y 1550.0
      w 160.0
      h 60.0
      fill "#FFFFFF"
      outline "#000000"
      frameThickness 2.0
      gradient 0.0
      rounding 15.0
      type "de.ipk_gatersleben.ag_nw.graffiti.plugins.shapes.NucleicAcidFeatureShape"
    ]
    label "SDH2-3"
    labelgraphics [
      alignment "center"
      anchor "c"
      color "#000000"
      fontName "Arial"
      fontSize 14
      fontStyle "bold"
      type "text"
    ]
    labelgraphics1 [
      alignment "center"
      anchor "btl"
      color "#000000"
      fontName "Arial"
      fontSize 12
      fontStyle "plain,box"
      position [
        localAlign 0.0
        relHor 0.0
        relVert 0.0
      ]
      text "3xABRE"
      type "text"
    ]
    labelgraphics2 [
      alignment "center"
      anchor "btc"
      color "#000000"
      fontName "Arial"
      fontSize 12
      fontStyle "plain,box"
      position [
        localAlign 0.0
        relHor 0.0
        relVert 0.0
      ]
      text "RY"
      type "text"
    ]
    labelgraphics3 [
      alignment "center"
      anchor "btr"
      color "#000000"
      fontName "Arial"
      fontSize 12
      fontStyle "plain,box"
      position [
        localAlign 0.0
        relHor 0.0
        relVert 0.0
      ]
      text "ct:gene"
      type "text"
    ]
    sbgn [
      role "NUCLEICACIDFEATURE"
    ]
    url "http://www.arabidopsis.org/servlets/TairObject?id=500229788&type=locus"
  ]
  node [
    id 196
    zlevel -1

    Selection [
      openedmapping ""
    ]
    graphics [
      x 260.0
      y 1550.0
      w 160.0
      h 60.0
      fill "#FFFFFF"
      outline "#000000"
      frameThickness 2.0
      gradient 0.0
      rounding 15.0
      type "de.ipk_gatersleben.ag_nw.graffiti.plugins.shapes.NucleicAcidFeatureShape"
    ]
    label "SDH2-3"
    labelgraphics [
      alignment "center"
      anchor "c"
      color "#000000"
      fontName "Arial"
      fontSize 14
      fontStyle "bold"
      type "text"
    ]
    labelgraphics1 [
      alignment "center"
      anchor "btl"
      color "#000000"
      fontName "Arial"
      fontSize 12
      fontStyle "plain,box"
      position [
        localAlign 0.0
        relHor 0.0
        relVert 0.0
      ]
      text "3xABRE"
      type "text"
    ]
    labelgraphics2 [
      alignment "center"
      anchor "btc"
      color "#000000"
      fontName "Arial"
      fontSize 12
      fontStyle "plain,box"
      position [
        localAlign 0.0
        relHor 0.0
        relVert 0.0
      ]
      text "RY"
      type "text"
    ]
    labelgraphics3 [
      alignment "center"
      anchor "btr"
      color "#000000"
      fontName "Arial"
      fontSize 12
      fontStyle "plain,box"
      position [
        localAlign 0.0
        relHor 0.0
        relVert 0.0
      ]
      text "ct:gene"
      type "text"
    ]
    sbgn [
      role "NUCLEICACIDFEATURE"
    ]
    url "http://www.arabidopsis.org/servlets/TairObject?id=500229788&type=locus"
  ]
  node [
    id 197
    zlevel -1

    Selection [
      openedmapping ""
    ]
    graphics [
      x 800.0
      y 1550.0
      w 160.0
      h 60.0
      fill "#FFFFFF"
      outline "#000000"
      frameThickness 2.0
      gradient 0.0
      rounding 15.0
      type "de.ipk_gatersleben.ag_nw.graffiti.plugins.shapes.NucleicAcidFeatureShape"
    ]
    label "SDH2-3"
    labelgraphics [
      alignment "center"
      anchor "c"
      color "#000000"
      fontName "Arial"
      fontSize 14
      fontStyle "bold"
      type "text"
    ]
    labelgraphics1 [
      alignment "center"
      anchor "btl"
      color "#000000"
      fontName "Arial"
      fontSize 12
      fontStyle "plain,box"
      position [
        localAlign 0.0
        relHor 0.0
        relVert 0.0
      ]
      text "3xABRE"
      type "text"
    ]
    labelgraphics2 [
      alignment "center"
      anchor "btc"
      color "#000000"
      fontName "Arial"
      fontSize 12
      fontStyle "plain,box"
      position [
        localAlign 0.0
        relHor 0.0
        relVert 0.0
      ]
      text "RY"
      type "text"
    ]
    labelgraphics3 [
      alignment "center"
      anchor "btr"
      color "#000000"
      fontName "Arial"
      fontSize 12
      fontStyle "plain,box"
      position [
        localAlign 0.0
        relHor 0.0
        relVert 0.0
      ]
      text "ct:gene"
      type "text"
    ]
    sbgn [
      role "NUCLEICACIDFEATURE"
    ]
    url "http://www.arabidopsis.org/servlets/TairObject?id=500229788&type=locus"
  ]
  node [
    id 198
    zlevel -1

    Selection [
      openedmapping ""
    ]
    graphics [
      x 1220.0
      y 1221.0
      w 80.0
      h 60.0
      fill "#FFFFFF"
      outline "#000000"
      frameThickness 2.0
      gradient 0.0
      rounding 15.0
      type "rectangle"
    ]
    label "AtbZIP10"
    labelgraphics [
      alignment "left"
      anchor "c"
      color "#000000"
      fontName "Arial"
      fontSize 14
      fontStyle "bold"
      type "text"
    ]
    sbgn [
      role "MACROMOLECULE"
    ]
    url "http://www.arabidopsis.org/servlets/TairObject?id=129132&type=locus"
  ]
  node [
    id 199
    zlevel -1

    Selection [
      openedmapping ""
    ]
    graphics [
      x 1300.0
      y 1221.0
      w 80.0
      h 60.0
      fill "#FFFFFF"
      outline "#000000"
      frameThickness 2.0
      gradient 0.0
      rounding 15.0
      type "rectangle"
    ]
    label "AtbZIP25"
    labelgraphics [
      alignment "left"
      anchor "c"
      color "#000000"
      fontName "Arial"
      fontSize 14
      fontStyle "bold"
      type "text"
    ]
    sbgn [
      role "MACROMOLECULE"
    ]
    url "http://www.arabidopsis.org/servlets/TairObject?id=500231711&type=locus"
  ]
  node [
    id 200
    zlevel -1

    Selection [
      openedmapping ""
    ]
    graphics [
      x 1419.0
      y 1221.0
      w 80.0
      h 60.0
      fill "#FFFFFF"
      outline "#000000"
      frameThickness 2.0
      gradient 0.0
      rounding 15.0
      type "rectangle"
    ]
    label "AtbZIP10"
    labelgraphics [
      alignment "left"
      anchor "c"
      color "#000000"
      fontName "Arial"
      fontSize 14
      fontStyle "bold"
      type "text"
    ]
    sbgn [
      role "MACROMOLECULE"
    ]
    url "http://www.arabidopsis.org/servlets/TairObject?id=129132&type=locus"
  ]
  node [
    id 201
    zlevel -1

    Selection [
      openedmapping ""
    ]
    graphics [
      x 1499.0
      y 1221.0
      w 80.0
      h 60.0
      fill "#FFFFFF"
      outline "#000000"
      frameThickness 2.0
      gradient 0.0
      rounding 15.0
      type "rectangle"
    ]
    label "AtbZIP25"
    labelgraphics [
      alignment "left"
      anchor "c"
      color "#000000"
      fontName "Arial"
      fontSize 14
      fontStyle "bold"
      type "text"
    ]
    sbgn [
      role "MACROMOLECULE"
    ]
    url "http://www.arabidopsis.org/servlets/TairObject?id=500231711&type=locus"
  ]
  node [
    id 202
    zlevel 33

    Selection [
      openedmapping ""
    ]
    graphics [
      x 1720.0
      y 1390.0
      w 60.0
      h 60.0
      fill "#FFFFFF"
      outline "#000000"
      frameThickness 2.0
      gradient 0.0
      rounding 15.0
      type "rectangle"
    ]
    label "ABI3"
    labelgraphics [
      alignment "left"
      anchor "c"
      color "#000000"
      fontName "Arial"
      fontSize 14
      fontStyle "bold"
      type "text"
    ]
    sbgn [
      role "MACROMOLECULE"
    ]
    url "http://www.arabidopsis.org/servlets/TairObject?id=38924&type=locus"
  ]
  node [
    id 203
    zlevel 33

    Selection [
      openedmapping ""
    ]
    graphics [
      x 1779.0
      y 1390.0
      w 60.0
      h 60.0
      fill "#FFFFFF"
      outline "#000000"
      frameThickness 2.0
      gradient 0.0
      rounding 15.0
      type "rectangle"
    ]
    label "ABI5"
    labelgraphics [
      alignment "left"
      anchor "c"
      color "#000000"
      fontName "Arial"
      fontSize 14
      fontStyle "bold"
      type "text"
    ]
    sbgn [
      role "MACROMOLECULE"
    ]
    url "http://www.arabidopsis.org/servlets/TairObject?id=32860&type=locus"
  ]
  node [
    id 204
    zlevel 32

    Selection [
      openedmapping ""
    ]
    graphics [
      x 2040.0
      y 1390.0
      w 60.0
      h 60.0
      fill "#FFFFFF"
      outline "#000000"
      frameThickness 2.0
      gradient 0.0
      rounding 15.0
      type "rectangle"
    ]
    label "ABI3"
    labelgraphics [
      alignment "left"
      anchor "c"
      color "#000000"
      fontName "Arial"
      fontSize 14
      fontStyle "bold"
      type "text"
    ]
    sbgn [
      role "MACROMOLECULE"
    ]
    url "http://www.arabidopsis.org/servlets/TairObject?id=38924&type=locus"
  ]
  node [
    id 205
    zlevel 32

    Selection [
      openedmapping ""
    ]
    graphics [
      x 2099.0
      y 1390.0
      w 60.0
      h 60.0
      fill "#FFFFFF"
      outline "#000000"
      frameThickness 2.0
      gradient 0.0
      rounding 15.0
      type "rectangle"
    ]
    label "ABI5"
    labelgraphics [
      alignment "left"
      anchor "c"
      color "#000000"
      fontName "Arial"
      fontSize 14
      fontStyle "bold"
      type "text"
    ]
    sbgn [
      role "MACROMOLECULE"
    ]
    url "http://www.arabidopsis.org/servlets/TairObject?id=32860&type=locus"
  ]
  node [
    id 206
    zlevel -1

    Selection [
      openedmapping ""
    ]
    graphics [
      x 1709.0
      y 890.0
      w 80.0
      h 60.0
      fill "#FFFFFF"
      outline "#000000"
      frameThickness 2.0
      gradient 0.0
      rounding 15.0
      type "rectangle"
    ]
    label "AtbZIP10"
    labelgraphics [
      alignment "left"
      anchor "c"
      color "#000000"
      fontName "Arial"
      fontSize 14
      fontStyle "bold"
      type "text"
    ]
    sbgn [
      role "MACROMOLECULE"
    ]
    url "http://www.arabidopsis.org/servlets/TairObject?id=129132&type=locus"
  ]
  node [
    id 207
    zlevel -1

    Selection [
      openedmapping ""
    ]
    graphics [
      x 1789.0
      y 890.0
      w 80.0
      h 60.0
      fill "#FFFFFF"
      outline "#000000"
      frameThickness 2.0
      gradient 0.0
      rounding 15.0
      type "rectangle"
    ]
    label "AtbZIP25"
    labelgraphics [
      alignment "left"
      anchor "c"
      color "#000000"
      fontName "Arial"
      fontSize 14
      fontStyle "bold"
      type "text"
    ]
    sbgn [
      role "MACROMOLECULE"
    ]
  ]
  node [
    id 208
    zlevel -1

    Selection [
      openedmapping ""
    ]
    graphics [
      x 1909.0
      y 1011.0
      w 80.0
      h 60.0
      fill "#FFFFFF"
      outline "#000000"
      frameThickness 2.0
      gradient 0.0
      rounding 15.0
      type "rectangle"
    ]
    label "AtbZIP10"
    labelgraphics [
      alignment "left"
      anchor "c"
      color "#000000"
      fontName "Arial"
      fontSize 14
      fontStyle "bold"
      type "text"
    ]
    sbgn [
      role "MACROMOLECULE"
    ]
    url "http://www.arabidopsis.org/servlets/TairObject?id=129132&type=locus"
  ]
  node [
    id 209
    zlevel -1

    Selection [
      openedmapping ""
    ]
    graphics [
      x 1989.0
      y 1011.0
      w 80.0
      h 60.0
      fill "#FFFFFF"
      outline "#000000"
      frameThickness 2.0
      gradient 0.0
      rounding 15.0
      type "rectangle"
    ]
    label "AtbZIP25"
    labelgraphics [
      alignment "left"
      anchor "c"
      color "#000000"
      fontName "Arial"
      fontSize 14
      fontStyle "bold"
      type "text"
    ]
    sbgn [
      role "MACROMOLECULE"
    ]
    url "http://www.arabidopsis.org/servlets/TairObject?id=500231711&type=locus"
  ]
  node [
    id 210
    zlevel -1

    Selection [
      openedmapping ""
    ]
    graphics [
      x 660.0
      y 320.0
      w 60.0
      h 40.0
      fill "#CCFF66"
      outline "#000000"
      frameThickness 2.0
      gradient -0.35
      rounding 15.0
      type "rectangle"
    ]
    label "LEC1"
    labelgraphics [
      alignment "center"
      anchor "c"
      color "#000000"
      fontName "Arial"
      fontSize 12
      fontStyle "bold"
      type "text"
    ]
    sbgn [
      role "MACROMOLECULE"
    ]
    url "http://www.arabidopsis.org/servlets/TairObject?id=138553&type=gene"
  ]
  edge [
    id 1
    zlevel -16

    source 3
    target 4
    SBGN [
      BendOut "1280.0;1600.0"
    ]
    Selection [
      openedmapping ""
    ]
    graphics [
      fill "#000000"
      outline "#000000"
      Line [
        point [ x 0.0 y 0.0 ]
        point [ x 1280.0 y 1600.0 ]
        point [ x 0.0 y 0.0 ]
      ]
      arrow "last"
      frameThickness 2.0
      gradient 0.0
      rounding 5.0
      type "org.graffiti.plugins.views.defaults.PolyLineEdgeShape"
      thickness 1.0
    ]
    sbgn [
      role "PRODUCTION"
    ]
  ]
  edge [
    id 2
    zlevel -16

    source 4
    target 7
    Selection [
      openedmapping ""
    ]
    graphics [
      fill "#000000"
      outline "#000000"
      arrow "last"
      arrowheadstyle "trigger"
      frameThickness 2.0
      gradient 0.0
      rounding 5.0
      thickness 15.0
    ]
    sbgn [
      role "NECESSARYSTIMULATION"
    ]
  ]
  edge [
    id 3
    zlevel -16

    source 8
    target 7
    SBGN [
      BendIn "1320.0;1690.0"
    ]
    Selection [
      openedmapping ""
    ]
    graphics [
      fill "#000000"
      outline "#000000"
      Line [
        point [ x 0.0 y 0.0 ]
        point [ x 1320.0 y 1690.0 ]
        point [ x 0.0 y 0.0 ]
      ]
      arrow "none"
      frameThickness 2.0
      gradient 0.0
      rounding 5.0
      type "org.graffiti.plugins.views.defaults.PolyLineEdgeShape"
      thickness 1.0
    ]
    sbgn [
      role "CONSUMPTION"
    ]
  ]
  edge [
    id 4
    zlevel -16

    source 7
    target 9
    SBGN [
      BendOut "1360.0;1690.0"
    ]
    Selection [
      openedmapping ""
    ]
    graphics [
      fill "#000000"
      outline "#000000"
      Line [
        point [ x 0.0 y 0.0 ]
        point [ x 1360.0 y 1690.0 ]
        point [ x 0.0 y 0.0 ]
      ]
      arrow "last"
      frameThickness 2.0
      gradient 0.0
      rounding 5.0
      type "org.graffiti.plugins.views.defaults.PolyLineEdgeShape"
      thickness 1.0
    ]
    sbgn [
      role "PRODUCTION"
    ]
  ]
  edge [
    id 5
    zlevel -16

    source 13
    target 10
    SBGN [
      BendOut "1910.0;1170.0"
    ]
    Selection [
      openedmapping ""
    ]
    graphics [
      fill "#000000"
      outline "#000000"
      Line [
        point [ x 0.0 y 0.0 ]
        point [ x 1910.0 y 1170.0 ]
        point [ x 0.0 y 0.0 ]
      ]
      arrow "last"
      frameThickness 2.0
      gradient 0.0
      rounding 5.0
      type "org.graffiti.plugins.views.defaults.PolyLineEdgeShape"
      thickness 1.0
    ]
    sbgn [
      role "PRODUCTION"
    ]
  ]
  edge [
    id 6
    zlevel -16

    source 2
    target 13
    SBGN [
      BendIn "1910.0;1130.0"
    ]
    Selection [
      openedmapping ""
    ]
    graphics [
      fill "#000000"
      outline "#000000"
      Line [
        point [ x 0.0 y 0.0 ]
        point [ x 1910.0 y 1120.0 ]
        point [ x 1910.0 y 1130.0 ]
        point [ x 0.0 y 0.0 ]
      ]
      arrow "none"
      frameThickness 2.0
      gradient 0.0
      rounding 5.0
      type "org.graffiti.plugins.views.defaults.PolyLineEdgeShape"
      thickness 1.0
    ]
    sbgn [
      role "CONSUMPTION"
    ]
  ]
  edge [
    id 7
    zlevel -16

    source 15
    target 16
    SBGN [
      BendIn "1730.0;1570.0"
    ]
    Selection [
      openedmapping ""
    ]
    graphics [
      fill "#000000"
      outline "#000000"
      Line [
        point [ x 0.0 y 0.0 ]
        point [ x 1730.0 y 1570.0 ]
        point [ x 0.0 y 0.0 ]
      ]
      arrow "none"
      frameThickness 2.0
      gradient 0.0
      rounding 5.0
      type "org.graffiti.plugins.views.defaults.PolyLineEdgeShape"
      thickness 15.0
    ]
    sbgn [
      role "CONSUMPTION"
    ]
  ]
  edge [
    id 8
    zlevel -16

    source 17
    target 18
    SBGN [
      BendIn "1830.0;1660.0"
    ]
    Selection [
      openedmapping ""
    ]
    graphics [
      fill "#000000"
      outline "#000000"
      Line [
        point [ x 0.0 y 0.0 ]
        point [ x 1830.0 y 1660.0 ]
        point [ x 0.0 y 0.0 ]
      ]
      arrow "none"
      frameThickness 2.0
      gradient 0.0
      rounding 5.0
      type "org.graffiti.plugins.views.defaults.PolyLineEdgeShape"
      thickness 1.0
    ]
    sbgn [
      role "CONSUMPTION"
    ]
  ]
  edge [
    id 9
    zlevel -16

    source 1
    target 19
    SBGN [
      BendIn "1900.0;930.0"
    ]
    Selection [
      openedmapping ""
    ]
    graphics [
      fill "#000000"
      outline "#000000"
      Line [
        point [ x 0.0 y 0.0 ]
        point [ x 1900.0 y 930.0 ]
        point [ x 0.0 y 0.0 ]
      ]
      arrow "none"
      frameThickness 2.0
      gradient 0.0
      rounding 5.0
      type "org.graffiti.plugins.views.defaults.PolyLineEdgeShape"
      thickness 1.0
    ]
    sbgn [
      role "CONSUMPTION"
    ]
  ]
  edge [
    id 10
    zlevel -16

    source 6
    target 19
    SBGN [
      BendIn "1900.0;930.0"
    ]
    Selection [
      openedmapping ""
    ]
    graphics [
      fill "#000000"
      outline "#000000"
      Line [
        point [ x 0.0 y 0.0 ]
        point [ x 1900.0 y 930.0 ]
        point [ x 0.0 y 0.0 ]
      ]
      arrow "none"
      frameThickness 2.0
      gradient 0.0
      rounding 5.0
      type "org.graffiti.plugins.views.defaults.PolyLineEdgeShape"
      thickness 1.0
    ]
    sbgn [
      role "CONSUMPTION"
    ]
  ]
  edge [
    id 11
    zlevel -16

    source 19
    target 20
    SBGN [
      BendOut "1860.0;930.0"
    ]
    Selection [
      openedmapping ""
    ]
    graphics [
      fill "#000000"
      outline "#000000"
      Line [
        point [ x 0.0 y 0.0 ]
        point [ x 1860.0 y 930.0 ]
        point [ x 0.0 y 0.0 ]
      ]
      arrow "last"
      frameThickness 2.0
      gradient 0.0
      rounding 5.0
      type "org.graffiti.plugins.views.defaults.PolyLineEdgeShape"
      thickness 1.0
    ]
    sbgn [
      role "PRODUCTION"
    ]
  ]
  edge [
    id 12
    zlevel -16

    source 20
    target 23
    SBGN [
      BendIn "1260.0;1130.0"
    ]
    Selection [
      openedmapping ""
    ]
    graphics [
      fill "#000000"
      outline "#000000"
      Line [
        point [ x 0.0 y 0.0 ]
        point [ x 1260.0 y 1110.0 ]
        point [ x 1260.0 y 1130.0 ]
        point [ x 0.0 y 0.0 ]
      ]
      arrow "none"
      frameThickness 2.0
      gradient 0.0
      rounding 5.0
      type "org.graffiti.plugins.views.defaults.PolyLineEdgeShape"
      thickness 1.0
    ]
    sbgn [
      role "CONSUMPTION"
    ]
  ]
  edge [
    id 13
    zlevel -16

    source 20
    target 24
    SBGN [
      BendIn "1450.0;1130.0"
    ]
    Selection [
      openedmapping ""
    ]
    graphics [
      fill "#000000"
      outline "#000000"
      Line [
        point [ x 0.0 y 0.0 ]
        point [ x 1450.0 y 1110.0 ]
        point [ x 1450.0 y 1130.0 ]
        point [ x 0.0 y 0.0 ]
      ]
      arrow "none"
      frameThickness 2.0
      gradient 0.0
      rounding 5.0
      type "org.graffiti.plugins.views.defaults.PolyLineEdgeShape"
      thickness 1.0
    ]
    sbgn [
      role "CONSUMPTION"
    ]
  ]
  edge [
    id 14
    zlevel -16

    source 22
    target 35
    SBGN [
      BendOut "1060.0;1170.0"
    ]
    Selection [
      openedmapping ""
    ]
    graphics [
      fill "#000000"
      outline "#000000"
      Line [
        point [ x 0.0 y 0.0 ]
        point [ x 1060.0 y 1170.0 ]
        point [ x 0.0 y 0.0 ]
      ]
      arrow "last"
      frameThickness 2.0
      gradient 0.0
      rounding 5.0
      type "org.graffiti.plugins.views.defaults.PolyLineEdgeShape"
      thickness 1.0
    ]
    sbgn [
      role "PRODUCTION"
    ]
  ]
  edge [
    id 15
    zlevel -16

    source 23
    target 30
    SBGN [
      BendOut "1260.0;1170.0"
    ]
    Selection [
      openedmapping ""
    ]
    graphics [
      fill "#000000"
      outline "#000000"
      Line [
        point [ x 0.0 y 0.0 ]
        point [ x 1260.0 y 1170.0 ]
        point [ x 0.0 y 0.0 ]
      ]
      arrow "last"
      frameThickness 2.0
      gradient 0.0
      rounding 5.0
      type "org.graffiti.plugins.views.defaults.PolyLineEdgeShape"
      thickness 1.0
    ]
    sbgn [
      role "PRODUCTION"
    ]
  ]
  edge [
    id 16
    zlevel -16

    source 24
    target 26
    SBGN [
      BendOut "1450.0;1170.0"
    ]
    Selection [
      openedmapping ""
    ]
    graphics [
      fill "#000000"
      outline "#000000"
      Line [
        point [ x 0.0 y 0.0 ]
        point [ x 1450.0 y 1170.0 ]
        point [ x 0.0 y 0.0 ]
      ]
      arrow "last"
      frameThickness 2.0
      gradient 0.0
      rounding 5.0
      type "org.graffiti.plugins.views.defaults.PolyLineEdgeShape"
      thickness 1.0
    ]
    sbgn [
      role "PRODUCTION"
    ]
  ]
  edge [
    id 17
    zlevel -16

    source 35
    target 36
    SBGN [
      BendIn "1260.0;1500.0"
    ]
    Selection [
      openedmapping ""
    ]
    graphics [
      fill "#000000"
      outline "#000000"
      Line [
        point [ x 0.0 y 0.0 ]
        point [ x 1060.0 y 1490.0 ]
        point [ x 1260.0 y 1490.0 ]
        point [ x 1260.0 y 1500.0 ]
        point [ x 0.0 y 0.0 ]
      ]
      arrow "none"
      frameThickness 2.0
      gradient 0.0
      rounding 5.0
      type "org.graffiti.plugins.views.defaults.PolyLineEdgeShape"
      thickness 1.0
    ]
    sbgn [
      role "LOGICARC"
    ]
  ]
  edge [
    id 18
    zlevel -16

    source 30
    target 36
    SBGN [
      BendIn "1260.0;1500.0"
    ]
    Selection [
      openedmapping ""
    ]
    graphics [
      fill "#000000"
      outline "#000000"
      Line [
        point [ x 0.0 y 0.0 ]
        point [ x 1260.0 y 1500.0 ]
        point [ x 0.0 y 0.0 ]
      ]
      arrow "none"
      frameThickness 2.0
      gradient 0.0
      rounding 5.0
      type "org.graffiti.plugins.views.defaults.PolyLineEdgeShape"
      thickness 1.0
    ]
    sbgn [
      role "LOGICARC"
    ]
  ]
  edge [
    id 19
    zlevel -16

    source 36
    target 3
    SBGN [
      BendOut "1260.0;1580.0"
    ]
    Selection [
      openedmapping ""
    ]
    graphics [
      fill "#000000"
      outline "#000000"
      Line [
        point [ x 0.0 y 0.0 ]
        point [ x 1260.0 y 1580.0 ]
        point [ x 0.0 y 0.0 ]
      ]
      arrow "last"
      arrowheadstyle "trigger"
      frameThickness 2.0
      gradient 0.0
      rounding 5.0
      type "org.graffiti.plugins.views.defaults.PolyLineEdgeShape"
      thickness 15.0
    ]
    sbgn [
      role "NECESSARYSTIMULATION"
    ]
  ]
  edge [
    id 20
    zlevel -16

    source 10
    target 37
    SBGN [
      BendIn "1750.0;1290.0"
    ]
    Selection [
      openedmapping ""
    ]
    graphics [
      fill "#000000"
      outline "#000000"
      Line [
        point [ x 0.0 y 0.0 ]
        point [ x 1750.0 y 1270.0 ]
        point [ x 1750.0 y 1290.0 ]
        point [ x 0.0 y 0.0 ]
      ]
      arrow "none"
      frameThickness 2.0
      gradient 0.0
      rounding 5.0
      type "org.graffiti.plugins.views.defaults.PolyLineEdgeShape"
      thickness 1.0
    ]
    sbgn [
      role "CONSUMPTION"
    ]
  ]
  edge [
    id 21
    zlevel -16

    source 14
    target 37
    SBGN [
      BendIn "1750.0;1290.0"
    ]
    Selection [
      openedmapping ""
    ]
    graphics [
      fill "#000000"
      outline "#000000"
      Line [
        point [ x 0.0 y 0.0 ]
        point [ x 1750.0 y 1270.0 ]
        point [ x 1750.0 y 1290.0 ]
        point [ x 0.0 y 0.0 ]
      ]
      arrow "none"
      frameThickness 2.0
      gradient 0.0
      rounding 5.0
      type "org.graffiti.plugins.views.defaults.PolyLineEdgeShape"
      thickness 1.0
    ]
    sbgn [
      role "CONSUMPTION"
    ]
  ]
  edge [
    id 22
    zlevel -16

    source 37
    target 38
    SBGN [
      BendOut "1750.0;1330.0"
    ]
    Selection [
      openedmapping ""
    ]
    graphics [
      fill "#000000"
      outline "#000000"
      Line [
        point [ x 0.0 y 0.0 ]
        point [ x 1750.0 y 1330.0 ]
        point [ x 0.0 y 0.0 ]
      ]
      arrow "last"
      frameThickness 2.0
      gradient 0.0
      rounding 5.0
      type "org.graffiti.plugins.views.defaults.PolyLineEdgeShape"
      thickness 1.0
    ]
    sbgn [
      role "PRODUCTION"
    ]
  ]
  edge [
    id 23
    zlevel -16

    source 38
    target 16
    Selection [
      openedmapping ""
    ]
    graphics [
      fill "#000000"
      outline "#000000"
      arrow "last"
      arrowheadstyle "trigger"
      frameThickness 2.0
      gradient 0.0
      rounding 5.0
      type "org.graffiti.plugins.views.defaults.PolyLineEdgeShape"
      thickness 15.0
    ]
    sbgn [
      role "NECESSARYSTIMULATION"
    ]
  ]
  edge [
    id 24
    zlevel -16

    source 5
    target 3
    SBGN [
      BendIn "1240.0;1600.0"
    ]
    Selection [
      openedmapping ""
    ]
    graphics [
      fill "#000000"
      outline "#000000"
      Line [
        point [ x 0.0 y 0.0 ]
        point [ x 1240.0 y 1600.0 ]
        point [ x 0.0 y 0.0 ]
      ]
      arrow "none"
      frameThickness 2.0
      gradient 0.0
      rounding 5.0
      type "org.graffiti.plugins.views.defaults.PolyLineEdgeShape"
      thickness 1.0
    ]
    sbgn [
      role "CONSUMPTION"
    ]
  ]
  edge [
    id 25
    zlevel -16

    source 26
    target 36
    SBGN [
      BendIn "1260.0;1500.0"
    ]
    Selection [
      openedmapping ""
    ]
    graphics [
      fill "#000000"
      outline "#000000"
      Line [
        point [ x 0.0 y 0.0 ]
        point [ x 1460.0 y 1490.0 ]
        point [ x 1260.0 y 1490.0 ]
        point [ x 1260.0 y 1500.0 ]
        point [ x 0.0 y 0.0 ]
      ]
      arrow "none"
      frameThickness 2.0
      gradient 0.0
      rounding 5.0
      type "org.graffiti.plugins.views.defaults.PolyLineEdgeShape"
      thickness 1.0
    ]
    sbgn [
      role "LOGICARC"
    ]
  ]
  edge [
    id 26
    zlevel -16

    source 44
    target 40
    Selection [
      openedmapping ""
    ]
    graphics [
      fill "#000000"
      outline "#000000"
      arrow "none"
      frameThickness 2.0
      gradient 0.0
      rounding 5.0
      thickness 1.0
    ]
    sbgn [
      role "EQUIVALENCEARC"
    ]
  ]
  edge [
    id 27
    zlevel -16

    source 43
    target 42
    Selection [
      openedmapping ""
    ]
    graphics [
      fill "#000000"
      outline "#000000"
      arrow "none"
      frameThickness 2.0
      gradient 0.0
      rounding 5.0
      thickness 1.0
    ]
    sbgn [
      role "EQUIVALENCEARC"
    ]
  ]
  edge [
    id 28
    zlevel -16

    source 44
    target 23
    SBGN [
      BendIn "1260.0;1130.0"
    ]
    Selection [
      openedmapping ""
    ]
    graphics [
      fill "#000000"
      outline "#000000"
      Line [
        point [ x 0.0 y 0.0 ]
        point [ x 1260.0 y 1110.0 ]
        point [ x 1260.0 y 1130.0 ]
        point [ x 0.0 y 0.0 ]
      ]
      arrow "none"
      frameThickness 2.0
      gradient 0.0
      rounding 5.0
      type "org.graffiti.plugins.views.defaults.PolyLineEdgeShape"
      thickness 1.0
    ]
    sbgn [
      role "CONSUMPTION"
    ]
  ]
  edge [
    id 29
    zlevel -16

    source 45
    target 24
    SBGN [
      BendIn "1450.0;1130.0"
    ]
    Selection [
      openedmapping ""
    ]
    graphics [
      fill "#000000"
      outline "#000000"
      Line [
        point [ x 0.0 y 0.0 ]
        point [ x 1380.0 y 1030.0 ]
        point [ x 1450.0 y 1110.0 ]
        point [ x 1450.0 y 1130.0 ]
        point [ x 0.0 y 0.0 ]
      ]
      arrow "none"
      frameThickness 2.0
      gradient 0.0
      rounding 5.0
      type "org.graffiti.plugins.views.defaults.PolyLineEdgeShape"
      thickness 1.0
    ]
    sbgn [
      role "CONSUMPTION"
    ]
  ]
  edge [
    id 30
    zlevel -16

    source 45
    target 39
    Selection [
      openedmapping ""
    ]
    graphics [
      fill "#000000"
      outline "#000000"
      arrow "none"
      frameThickness 2.0
      gradient 0.0
      rounding 5.0
      thickness 1.0
    ]
    sbgn [
      role "EQUIVALENCEARC"
    ]
  ]
  edge [
    id 31
    zlevel -16

    source 47
    target 41
    Selection [
      openedmapping ""
    ]
    graphics [
      fill "#000000"
      outline "#000000"
      arrow "none"
      frameThickness 2.0
      gradient 0.0
      rounding 5.0
      thickness 1.0
    ]
    sbgn [
      role "EQUIVALENCEARC"
    ]
  ]
  edge [
    id 32
    zlevel -16

    source 45
    target 13
    SBGN [
      BendIn "1910.0;1130.0"
    ]
    Selection [
      openedmapping ""
    ]
    graphics [
      fill "#000000"
      outline "#000000"
      Line [
        point [ x 0.0 y 0.0 ]
        point [ x 1910.0 y 1120.0 ]
        point [ x 1910.0 y 1130.0 ]
        point [ x 0.0 y 0.0 ]
      ]
      arrow "none"
      frameThickness 2.0
      gradient 0.0
      rounding 5.0
      type "org.graffiti.plugins.views.defaults.PolyLineEdgeShape"
      thickness 1.0
    ]
    sbgn [
      role "CONSUMPTION"
    ]
  ]
  edge [
    id 33
    zlevel -16

    source 48
    target 49
    SBGN [
      BendIn "640.0;230.0"
    ]
    Selection [
      openedmapping ""
    ]
    graphics [
      fill "#000000"
      outline "#000000"
      Line [
        point [ x 0.0 y 0.0 ]
        point [ x 840.0 y 230.0 ]
        point [ x 660.0 y 230.0 ]
        point [ x 640.0 y 230.0 ]
        point [ x 0.0 y 0.0 ]
      ]
      arrow "none"
      frameThickness 2.0
      gradient 0.0
      rounding 5.0
      type "org.graffiti.plugins.views.defaults.PolyLineEdgeShape"
      thickness 1.0
    ]
    sbgn [
      role "LOGICARC"
    ]
  ]
  edge [
    id 34
    zlevel -16

    source 51
    target 56
    SBGN [
      BendOut "490.0;270.0"
    ]
    Selection [
      openedmapping ""
    ]
    graphics [
      fill "#000000"
      outline "#000000"
      Line [
        point [ x 0.0 y 0.0 ]
        point [ x 490.0 y 270.0 ]
        point [ x 0.0 y 0.0 ]
      ]
      arrow "last"
      frameThickness 2.0
      gradient 0.0
      rounding 5.0
      type "org.graffiti.plugins.views.defaults.PolyLineEdgeShape"
      thickness 1.0
    ]
    sbgn [
      role "PRODUCTION"
    ]
  ]
  edge [
    id 35
    zlevel -16

    source 52
    target 54
    SBGN [
      BendIn "420.0;360.0"
    ]
    Selection [
      openedmapping ""
    ]
    graphics [
      fill "#000000"
      outline "#000000"
      Line [
        point [ x 0.0 y 0.0 ]
        point [ x 420.0 y 360.0 ]
        point [ x 0.0 y 0.0 ]
      ]
      arrow "none"
      frameThickness 2.0
      gradient 0.0
      rounding 5.0
      type "org.graffiti.plugins.views.defaults.PolyLineEdgeShape"
      thickness 1.0
    ]
    sbgn [
      role "CONSUMPTION"
    ]
  ]
  edge [
    id 36
    zlevel -16

    source 53
    target 51
    SBGN [
      BendIn "530.0;270.0"
    ]
    Selection [
      openedmapping ""
    ]
    graphics [
      fill "#000000"
      outline "#000000"
      Line [
        point [ x 0.0 y 0.0 ]
        point [ x 530.0 y 270.0 ]
        point [ x 0.0 y 0.0 ]
      ]
      arrow "none"
      frameThickness 2.0
      gradient 0.0
      rounding 5.0
      type "org.graffiti.plugins.views.defaults.PolyLineEdgeShape"
      thickness 15.0
    ]
    sbgn [
      role "CONSUMPTION"
    ]
  ]
  edge [
    id 37
    zlevel -16

    source 54
    target 55
    SBGN [
      BendOut "380.0;360.0"
    ]
    Selection [
      openedmapping ""
    ]
    graphics [
      fill "#000000"
      outline "#000000"
      Line [
        point [ x 0.0 y 0.0 ]
        point [ x 380.0 y 360.0 ]
        point [ x 0.0 y 0.0 ]
      ]
      arrow "last"
      frameThickness 2.0
      gradient 0.0
      rounding 5.0
      type "org.graffiti.plugins.views.defaults.PolyLineEdgeShape"
      thickness 1.0
    ]
    sbgn [
      role "PRODUCTION"
    ]
  ]
  edge [
    id 38
    zlevel -16

    source 56
    target 54
    Selection [
      openedmapping ""
    ]
    graphics [
      fill "#000000"
      outline "#000000"
      arrow "last"
      arrowheadstyle "trigger"
      frameThickness 2.0
      gradient 0.0
      rounding 5.0
      type "org.graffiti.plugins.views.defaults.PolyLineEdgeShape"
      thickness 15.0
    ]
    sbgn [
      role "NECESSARYSTIMULATION"
    ]
  ]
  edge [
    id 39
    zlevel -16

    source 57
    target 49
    SBGN [
      BendIn "640.0;230.0"
    ]
    Selection [
      openedmapping ""
    ]
    graphics [
      fill "#000000"
      outline "#000000"
      Line [
        point [ x 0.0 y 0.0 ]
        point [ x 660.0 y 230.0 ]
        point [ x 640.0 y 230.0 ]
        point [ x 0.0 y 0.0 ]
      ]
      arrow "none"
      frameThickness 2.0
      gradient 0.0
      rounding 5.0
      type "org.graffiti.plugins.views.defaults.PolyLineEdgeShape"
      thickness 1.0
    ]
    sbgn [
      role "LOGICARC"
    ]
  ]
  edge [
    id 40
    zlevel -16

    source 50
    target 49
    SBGN [
      BendIn "640.0;230.0"
    ]
    Selection [
      openedmapping ""
    ]
    graphics [
      fill "#000000"
      outline "#000000"
      Line [
        point [ x 0.0 y 0.0 ]
        point [ x 660.0 y 230.0 ]
        point [ x 640.0 y 230.0 ]
        point [ x 0.0 y 0.0 ]
      ]
      arrow "none"
      frameThickness 2.0
      gradient 0.0
      rounding 5.0
      type "org.graffiti.plugins.views.defaults.PolyLineEdgeShape"
      thickness 1.0
    ]
    sbgn [
      role "LOGICARC"
    ]
  ]
  edge [
    id 41
    zlevel -16

    source 49
    target 51
    SBGN [
      BendOut "560.0;230.0"
    ]
    Selection [
      openedmapping ""
    ]
    graphics [
      fill "#000000"
      outline "#000000"
      Line [
        point [ x 0.0 y 0.0 ]
        point [ x 560.0 y 230.0 ]
        point [ x 510.0 y 230.0 ]
        point [ x 0.0 y 0.0 ]
      ]
      arrow "last"
      arrowheadstyle "stimulation"
      frameThickness 2.0
      gradient 0.0
      rounding 5.0
      type "org.graffiti.plugins.views.defaults.PolyLineEdgeShape"
      thickness 15.0
    ]
    sbgn [
      role "STIMULATION"
    ]
  ]
  edge [
    id 42
    zlevel -16

    source 57
    target 59
    SBGN [
      BendIn "620.0;440.0"
    ]
    Selection [
      openedmapping ""
    ]
    graphics [
      fill "#000000"
      outline "#000000"
      Line [
        point [ x 0.0 y 0.0 ]
        point [ x 660.0 y 440.0 ]
        point [ x 620.0 y 440.0 ]
        point [ x 0.0 y 0.0 ]
      ]
      arrow "none"
      frameThickness 2.0
      gradient 0.0
      rounding 5.0
      type "org.graffiti.plugins.views.defaults.PolyLineEdgeShape"
      thickness 1.0
    ]
    sbgn [
      role "LOGICARC"
    ]
  ]
  edge [
    id 43
    zlevel -16

    source 48
    target 59
    SBGN [
      BendIn "620.0;440.0"
    ]
    Selection [
      openedmapping ""
    ]
    graphics [
      fill "#000000"
      outline "#000000"
      Line [
        point [ x 0.0 y 0.0 ]
        point [ x 840.0 y 440.0 ]
        point [ x 680.0 y 440.0 ]
        point [ x 620.0 y 440.0 ]
        point [ x 0.0 y 0.0 ]
      ]
      arrow "none"
      frameThickness 2.0
      gradient 0.0
      rounding 5.0
      type "org.graffiti.plugins.views.defaults.PolyLineEdgeShape"
      thickness 1.0
    ]
    sbgn [
      role "LOGICARC"
    ]
  ]
  edge [
    id 44
    zlevel -16

    source 58
    target 59
    SBGN [
      BendIn "620.0;440.0"
    ]
    Selection [
      openedmapping ""
    ]
    graphics [
      fill "#000000"
      outline "#000000"
      Line [
        point [ x 0.0 y 0.0 ]
        point [ x 660.0 y 440.0 ]
        point [ x 620.0 y 440.0 ]
        point [ x 0.0 y 0.0 ]
      ]
      arrow "none"
      frameThickness 2.0
      gradient 0.0
      rounding 5.0
      type "org.graffiti.plugins.views.defaults.PolyLineEdgeShape"
      thickness 1.0
    ]
    sbgn [
      role "LOGICARC"
    ]
  ]
  edge [
    id 45
    zlevel -16

    source 60
    target 63
    SBGN [
      BendIn "440.0;580.0"
    ]
    Selection [
      openedmapping ""
    ]
    graphics [
      fill "#000000"
      outline "#000000"
      Line [
        point [ x 0.0 y 0.0 ]
        point [ x 440.0 y 580.0 ]
        point [ x 0.0 y 0.0 ]
      ]
      arrow "none"
      frameThickness 2.0
      gradient 0.0
      rounding 5.0
      type "org.graffiti.plugins.views.defaults.PolyLineEdgeShape"
      thickness 1.0
    ]
    sbgn [
      role "CONSUMPTION"
    ]
  ]
  edge [
    id 46
    zlevel -16

    source 61
    target 65
    SBGN [
      BendOut "490.0;490.0"
    ]
    Selection [
      openedmapping ""
    ]
    graphics [
      fill "#000000"
      outline "#000000"
      Line [
        point [ x 0.0 y 0.0 ]
        point [ x 490.0 y 490.0 ]
        point [ x 0.0 y 0.0 ]
      ]
      arrow "last"
      frameThickness 2.0
      gradient 0.0
      rounding 5.0
      type "org.graffiti.plugins.views.defaults.PolyLineEdgeShape"
      thickness 1.0
    ]
    sbgn [
      role "PRODUCTION"
    ]
  ]
  edge [
    id 47
    zlevel -16

    source 62
    target 61
    SBGN [
      BendIn "530.0;490.0"
    ]
    Selection [
      openedmapping ""
    ]
    graphics [
      fill "#000000"
      outline "#000000"
      Line [
        point [ x 0.0 y 0.0 ]
        point [ x 530.0 y 490.0 ]
        point [ x 0.0 y 0.0 ]
      ]
      arrow "none"
      frameThickness 2.0
      gradient 0.0
      rounding 5.0
      type "org.graffiti.plugins.views.defaults.PolyLineEdgeShape"
      thickness 15.0
    ]
    sbgn [
      role "CONSUMPTION"
    ]
  ]
  edge [
    id 48
    zlevel -16

    source 63
    target 64
    SBGN [
      BendOut "400.0;580.0"
    ]
    Selection [
      openedmapping ""
    ]
    graphics [
      fill "#000000"
      outline "#000000"
      Line [
        point [ x 0.0 y 0.0 ]
        point [ x 400.0 y 580.0 ]
        point [ x 0.0 y 0.0 ]
      ]
      arrow "last"
      frameThickness 2.0
      gradient 0.0
      rounding 5.0
      type "org.graffiti.plugins.views.defaults.PolyLineEdgeShape"
      thickness 1.0
    ]
    sbgn [
      role "PRODUCTION"
    ]
  ]
  edge [
    id 49
    zlevel -16

    source 65
    target 63
    Selection [
      openedmapping ""
    ]
    graphics [
      fill "#000000"
      outline "#000000"
      arrow "last"
      arrowheadstyle "trigger"
      frameThickness 2.0
      gradient 0.0
      rounding 5.0
      type "org.graffiti.plugins.views.defaults.PolyLineEdgeShape"
      thickness 15.0
    ]
    sbgn [
      role "NECESSARYSTIMULATION"
    ]
  ]
  edge [
    id 50
    zlevel -16

    source 59
    target 61
    SBGN [
      BendOut "540.0;440.0"
    ]
    Selection [
      openedmapping ""
    ]
    graphics [
      fill "#000000"
      outline "#000000"
      Line [
        point [ x 0.0 y 0.0 ]
        point [ x 540.0 y 440.0 ]
        point [ x 510.0 y 440.0 ]
        point [ x 0.0 y 0.0 ]
      ]
      arrow "last"
      arrowheadstyle "stimulation"
      frameThickness 2.0
      gradient 0.0
      rounding 5.0
      type "org.graffiti.plugins.views.defaults.PolyLineEdgeShape"
      thickness 15.0
    ]
    sbgn [
      role "STIMULATION"
    ]
  ]
  edge [
    id 51
    zlevel -16

    source 66
    target 68
    SBGN [
      BendIn "490.0;760.0"
    ]
    Selection [
      openedmapping ""
    ]
    graphics [
      fill "#000000"
      outline "#000000"
      Line [
        point [ x 0.0 y 0.0 ]
        point [ x 490.0 y 760.0 ]
        point [ x 0.0 y 0.0 ]
      ]
      arrow "none"
      frameThickness 2.0
      gradient 0.0
      rounding 5.0
      type "org.graffiti.plugins.views.defaults.PolyLineEdgeShape"
      thickness 1.0
    ]
    sbgn [
      role "CONSUMPTION"
    ]
  ]
  edge [
    id 52
    zlevel -16

    source 67
    target 70
    SBGN [
      BendOut "323.0;830.0"
    ]
    Selection [
      openedmapping ""
    ]
    graphics [
      fill "#000000"
      outline "#000000"
      Line [
        point [ x 0.0 y 0.0 ]
        point [ x 323.0 y 830.0 ]
        point [ x 0.0 y 0.0 ]
      ]
      arrow "last"
      frameThickness 2.0
      gradient 0.0
      rounding 5.0
      type "org.graffiti.plugins.views.defaults.PolyLineEdgeShape"
      thickness 1.0
    ]
    sbgn [
      role "PRODUCTION"
    ]
  ]
  edge [
    id 53
    zlevel -16

    source 68
    target 71
    SBGN [
      BendOut "450.0;760.0"
    ]
    Selection [
      openedmapping ""
    ]
    graphics [
      fill "#000000"
      outline "#000000"
      Line [
        point [ x 0.0 y 0.0 ]
        point [ x 450.0 y 760.0 ]
        point [ x 0.0 y 0.0 ]
      ]
      arrow "last"
      frameThickness 2.0
      gradient 0.0
      rounding 5.0
      type "org.graffiti.plugins.views.defaults.PolyLineEdgeShape"
      thickness 1.0
    ]
    sbgn [
      role "PRODUCTION"
    ]
  ]
  edge [
    id 54
    zlevel -16

    source 69
    target 67
    SBGN [
      BendIn "363.0;830.0"
    ]
    Selection [
      openedmapping ""
    ]
    graphics [
      fill "#000000"
      outline "#000000"
      Line [
        point [ x 0.0 y 0.0 ]
        point [ x 363.0 y 830.0 ]
        point [ x 0.0 y 0.0 ]
      ]
      arrow "none"
      frameThickness 2.0
      gradient 0.0
      rounding 5.0
      type "org.graffiti.plugins.views.defaults.PolyLineEdgeShape"
      thickness 1.0
    ]
    sbgn [
      role "CONSUMPTION"
    ]
  ]
  edge [
    id 55
    zlevel -16

    source 71
    target 67
    Selection [
      openedmapping ""
    ]
    graphics [
      fill "#000000"
      outline "#000000"
      arrow "last"
      arrowheadstyle "trigger"
      frameThickness 2.0
      gradient 0.0
      rounding 5.0
      thickness 15.0
    ]
    sbgn [
      role "NECESSARYSTIMULATION"
    ]
  ]
  edge [
    id 56
    zlevel -16

    source 47
    target 72
    SBGN [
      BendIn "470.0;860.0"
    ]
    Selection [
      openedmapping ""
    ]
    graphics [
      fill "#000000"
      outline "#000000"
      Line [
        point [ x 0.0 y 0.0 ]
        point [ x 900.0 y 880.0 ]
        point [ x 470.0 y 880.0 ]
        point [ x 470.0 y 860.0 ]
        point [ x 0.0 y 0.0 ]
      ]
      arrow "none"
      frameThickness 2.0
      gradient 0.0
      rounding 5.0
      type "org.graffiti.plugins.views.defaults.PolyLineEdgeShape"
      thickness 1.0
    ]
    sbgn [
      role "LOGICARC"
    ]
  ]
  edge [
    id 57
    zlevel -16

    source 72
    target 68
    SBGN [
      BendOut "470.0;780.0"
    ]
    Selection [
      openedmapping ""
    ]
    graphics [
      fill "#000000"
      outline "#000000"
      Line [
        point [ x 0.0 y 0.0 ]
        point [ x 470.0 y 780.0 ]
        point [ x 0.0 y 0.0 ]
      ]
      arrow "last"
      arrowheadstyle "stimulation"
      frameThickness 2.0
      gradient 0.0
      rounding 5.0
      type "org.graffiti.plugins.views.defaults.PolyLineEdgeShape"
      thickness 15.0
    ]
    sbgn [
      role "STIMULATION"
    ]
  ]
  edge [
    id 58
    zlevel -16

    source 78
    target 79
    SBGN [
      BendIn "1590.0;610.0"
    ]
    Selection [
      openedmapping ""
    ]
    graphics [
      fill "#000000"
      outline "#000000"
      Line [
        point [ x 0.0 y 0.0 ]
        point [ x 1590.0 y 610.0 ]
        point [ x 0.0 y 0.0 ]
      ]
      arrow "none"
      frameThickness 2.0
      gradient 0.0
      rounding 5.0
      type "org.graffiti.plugins.views.defaults.PolyLineEdgeShape"
      thickness 1.0
    ]
    sbgn [
      role "CONSUMPTION"
    ]
  ]
  edge [
    id 59
    zlevel -16

    source 81
    target 82
    SBGN [
      BendIn "1590.0;690.0"
    ]
    Selection [
      openedmapping ""
    ]
    graphics [
      fill "#000000"
      outline "#000000"
      Line [
        point [ x 0.0 y 0.0 ]
        point [ x 1590.0 y 690.0 ]
        point [ x 0.0 y 0.0 ]
      ]
      arrow "none"
      frameThickness 2.0
      gradient 0.0
      rounding 5.0
      type "org.graffiti.plugins.views.defaults.PolyLineEdgeShape"
      thickness 1.0
    ]
    sbgn [
      role "CONSUMPTION"
    ]
  ]
  edge [
    id 60
    zlevel -16

    source 87
    target 88
    SBGN [
      BendIn "1590.0;540.0"
    ]
    Selection [
      openedmapping ""
    ]
    graphics [
      fill "#000000"
      outline "#000000"
      Line [
        point [ x 0.0 y 0.0 ]
        point [ x 1590.0 y 540.0 ]
        point [ x 0.0 y 0.0 ]
      ]
      arrow "none"
      frameThickness 2.0
      gradient 0.0
      rounding 5.0
      type "org.graffiti.plugins.views.defaults.PolyLineEdgeShape"
      thickness 1.0
    ]
    sbgn [
      role "CONSUMPTION"
    ]
  ]
  edge [
    id 61
    zlevel -16

    source 43
    target 88
    Selection [
      openedmapping ""
    ]
    graphics [
      fill "#000000"
      outline "#000000"
      Line [
        point [ x 0.0 y 0.0 ]
        point [ x 1570.0 y 500.0 ]
        point [ x 1600.0 y 500.0 ]
        point [ x 0.0 y 0.0 ]
      ]
      arrow "last"
      arrowheadstyle "stimulation"
      frameThickness 2.0
      gradient 0.0
      rounding 5.0
      type "org.graffiti.plugins.views.defaults.PolyLineEdgeShape"
      thickness 15.0
    ]
    sbgn [
      role "STIMULATION"
    ]
  ]
  edge [
    id 62
    zlevel -16

    source 43
    target 79
    Selection [
      openedmapping ""
    ]
    graphics [
      fill "#000000"
      outline "#000000"
      Line [
        point [ x 0.0 y 0.0 ]
        point [ x 1570.0 y 570.0 ]
        point [ x 1610.0 y 570.0 ]
        point [ x 0.0 y 0.0 ]
      ]
      arrow "last"
      arrowheadstyle "stimulation"
      frameThickness 2.0
      gradient 0.0
      rounding 5.0
      type "org.graffiti.plugins.views.defaults.PolyLineEdgeShape"
      thickness 15.0
    ]
    sbgn [
      role "STIMULATION"
    ]
  ]
  edge [
    id 63
    zlevel -16

    source 43
    target 82
    Selection [
      openedmapping ""
    ]
    graphics [
      fill "#000000"
      outline "#000000"
      Line [
        point [ x 0.0 y 0.0 ]
        point [ x 1570.0 y 650.0 ]
        point [ x 1610.0 y 650.0 ]
        point [ x 0.0 y 0.0 ]
      ]
      arrow "last"
      arrowheadstyle "stimulation"
      frameThickness 2.0
      gradient 0.0
      rounding 5.0
      type "org.graffiti.plugins.views.defaults.PolyLineEdgeShape"
      thickness 15.0
    ]
    sbgn [
      role "STIMULATION"
    ]
  ]
  edge [
    id 64
    zlevel -16

    source 43
    target 85
    Selection [
      openedmapping ""
    ]
    graphics [
      fill "#000000"
      outline "#000000"
      Line [
        point [ x 0.0 y 0.0 ]
        point [ x 1570.0 y 720.0 ]
        point [ x 1610.0 y 720.0 ]
        point [ x 0.0 y 0.0 ]
      ]
      arrow "last"
      arrowheadstyle "stimulation"
      frameThickness 2.0
      gradient 0.0
      rounding 5.0
      type "org.graffiti.plugins.views.defaults.PolyLineEdgeShape"
      thickness 15.0
    ]
    sbgn [
      role "STIMULATION"
    ]
  ]
  edge [
    id 65
    zlevel -16

    source 84
    target 85
    SBGN [
      BendIn "1590.0;760.0"
    ]
    Selection [
      openedmapping ""
    ]
    graphics [
      fill "#000000"
      outline "#000000"
      Line [
        point [ x 0.0 y 0.0 ]
        point [ x 1590.0 y 760.0 ]
        point [ x 0.0 y 0.0 ]
      ]
      arrow "none"
      frameThickness 2.0
      gradient 0.0
      rounding 5.0
      type "org.graffiti.plugins.views.defaults.PolyLineEdgeShape"
      thickness 1.0
    ]
    sbgn [
      role "CONSUMPTION"
    ]
  ]
  edge [
    id 66
    zlevel -16

    source 88
    target 89
    SBGN [
      BendOut "1630.0;540.0"
    ]
    Selection [
      openedmapping ""
    ]
    graphics [
      fill "#000000"
      outline "#000000"
      Line [
        point [ x 0.0 y 0.0 ]
        point [ x 1630.0 y 540.0 ]
        point [ x 0.0 y 0.0 ]
      ]
      arrow "last"
      frameThickness 2.0
      gradient 0.0
      rounding 5.0
      type "org.graffiti.plugins.views.defaults.PolyLineEdgeShape"
      thickness 1.0
    ]
    sbgn [
      role "PRODUCTION"
    ]
  ]
  edge [
    id 67
    zlevel -16

    source 79
    target 77
    SBGN [
      BendOut "1630.0;610.0"
    ]
    Selection [
      openedmapping ""
    ]
    graphics [
      fill "#000000"
      outline "#000000"
      Line [
        point [ x 0.0 y 0.0 ]
        point [ x 1630.0 y 610.0 ]
        point [ x 0.0 y 0.0 ]
      ]
      arrow "last"
      frameThickness 2.0
      gradient 0.0
      rounding 5.0
      type "org.graffiti.plugins.views.defaults.PolyLineEdgeShape"
      thickness 1.0
    ]
    sbgn [
      role "PRODUCTION"
    ]
  ]
  edge [
    id 68
    zlevel -16

    source 82
    target 83
    SBGN [
      BendOut "1630.0;690.0"
    ]
    Selection [
      openedmapping ""
    ]
    graphics [
      fill "#000000"
      outline "#000000"
      Line [
        point [ x 0.0 y 0.0 ]
        point [ x 1630.0 y 690.0 ]
        point [ x 0.0 y 0.0 ]
      ]
      arrow "last"
      frameThickness 2.0
      gradient 0.0
      rounding 5.0
      type "org.graffiti.plugins.views.defaults.PolyLineEdgeShape"
      thickness 1.0
    ]
    sbgn [
      role "PRODUCTION"
    ]
  ]
  edge [
    id 69
    zlevel -16

    source 85
    target 86
    SBGN [
      BendOut "1630.0;760.0"
    ]
    Selection [
      openedmapping ""
    ]
    graphics [
      fill "#000000"
      outline "#000000"
      Line [
        point [ x 0.0 y 0.0 ]
        point [ x 1630.0 y 760.0 ]
        point [ x 0.0 y 0.0 ]
      ]
      arrow "last"
      frameThickness 2.0
      gradient 0.0
      rounding 5.0
      type "org.graffiti.plugins.views.defaults.PolyLineEdgeShape"
      thickness 1.0
    ]
    sbgn [
      role "PRODUCTION"
    ]
  ]
  edge [
    id 70
    zlevel -16

    source 74
    target 91
    Selection [
      openedmapping ""
    ]
    graphics [
      fill "#000000"
      outline "#000000"
      arrow "last"
      arrowheadstyle "stimulation"
      frameThickness 2.0
      gradient 0.0
      rounding 5.0
      thickness 15.0
    ]
    sbgn [
      role "STIMULATION"
    ]
  ]
  edge [
    id 71
    zlevel -16

    source 86
    target 91
    Selection [
      openedmapping ""
    ]
    graphics [
      fill "#000000"
      outline "#000000"
      Line [
        point [ x 0.0 y 0.0 ]
        point [ x 1900.0 y 760.0 ]
        point [ x 0.0 y 0.0 ]
      ]
      arrow "last"
      arrowheadstyle "stimulation"
      frameThickness 2.0
      gradient 0.0
      rounding 5.0
      type "org.graffiti.plugins.views.defaults.PolyLineEdgeShape"
      thickness 15.0
    ]
    sbgn [
      role "STIMULATION"
    ]
  ]
  edge [
    id 72
    zlevel -16

    source 83
    target 91
    Selection [
      openedmapping ""
    ]
    graphics [
      fill "#000000"
      outline "#000000"
      Line [
        point [ x 0.0 y 0.0 ]
        point [ x 1830.0 y 690.0 ]
        point [ x 0.0 y 0.0 ]
      ]
      arrow "last"
      arrowheadstyle "stimulation"
      frameThickness 2.0
      gradient 0.0
      rounding 5.0
      type "org.graffiti.plugins.views.defaults.PolyLineEdgeShape"
      thickness 15.0
    ]
    sbgn [
      role "STIMULATION"
    ]
  ]
  edge [
    id 73
    zlevel -16

    source 77
    target 91
    Selection [
      openedmapping ""
    ]
    graphics [
      fill "#000000"
      outline "#000000"
      Line [
        point [ x 0.0 y 0.0 ]
        point [ x 1800.0 y 610.0 ]
        point [ x 0.0 y 0.0 ]
      ]
      arrow "last"
      arrowheadstyle "stimulation"
      frameThickness 2.0
      gradient 0.0
      rounding 5.0
      type "org.graffiti.plugins.views.defaults.PolyLineEdgeShape"
      thickness 15.0
    ]
    sbgn [
      role "STIMULATION"
    ]
  ]
  edge [
    id 74
    zlevel -16

    source 89
    target 91
    Selection [
      openedmapping ""
    ]
    graphics [
      fill "#000000"
      outline "#000000"
      Line [
        point [ x 0.0 y 0.0 ]
        point [ x 1780.0 y 540.0 ]
        point [ x 0.0 y 0.0 ]
      ]
      arrow "last"
      arrowheadstyle "stimulation"
      frameThickness 2.0
      gradient 0.0
      rounding 5.0
      type "org.graffiti.plugins.views.defaults.PolyLineEdgeShape"
      thickness 15.0
    ]
    sbgn [
      role "STIMULATION"
    ]
  ]
  edge [
    id 75
    zlevel -16

    source 55
    target 92
    Selection [
      openedmapping ""
    ]
    graphics [
      fill "#000000"
      outline "#000000"
      arrow "last"
      arrowheadstyle "stimulation"
      frameThickness 2.0
      gradient 0.0
      rounding 5.0
      thickness 15.0
    ]
    sbgn [
      role "STIMULATION"
    ]
  ]
  edge [
    id 76
    zlevel -16

    source 9
    target 93
    Selection [
      openedmapping ""
    ]
    graphics [
      fill "#000000"
      outline "#000000"
      arrow "last"
      arrowheadstyle "stimulation"
      frameThickness 2.0
      gradient 0.0
      rounding 5.0
      thickness 15.0
    ]
    sbgn [
      role "STIMULATION"
    ]
  ]
  edge [
    id 77
    zlevel -16

    source 98
    target 104
    SBGN [
      BendOut "530.0;1750.0"
    ]
    Selection [
      openedmapping ""
    ]
    graphics [
      fill "#000000"
      outline "#000000"
      Line [
        point [ x 0.0 y 0.0 ]
        point [ x 530.0 y 1750.0 ]
        point [ x 0.0 y 0.0 ]
      ]
      arrow "last"
      arrowheadstyle "trigger"
      frameThickness 2.0
      gradient 0.0
      rounding 5.0
      type "org.graffiti.plugins.views.defaults.PolyLineEdgeShape"
      thickness 15.0
    ]
    sbgn [
      role "NECESSARYSTIMULATION"
    ]
  ]
  edge [
    id 78
    zlevel -16

    source 100
    target 99
    SBGN [
      BendOut "630.0;1880.0"
    ]
    Selection [
      openedmapping ""
    ]
    graphics [
      fill "#000000"
      outline "#000000"
      Line [
        point [ x 0.0 y 0.0 ]
        point [ x 630.0 y 1880.0 ]
        point [ x 0.0 y 0.0 ]
      ]
      arrow "last"
      frameThickness 2.0
      gradient 0.0
      rounding 5.0
      type "org.graffiti.plugins.views.defaults.PolyLineEdgeShape"
      thickness 1.0
    ]
    sbgn [
      role "PRODUCTION"
    ]
  ]
  edge [
    id 79
    zlevel -16

    source 101
    target 100
    Selection [
      openedmapping ""
    ]
    graphics [
      fill "#000000"
      outline "#000000"
      arrow "last"
      arrowheadstyle "trigger"
      frameThickness 2.0
      gradient 0.0
      rounding 5.0
      thickness 15.0
    ]
    sbgn [
      role "NECESSARYSTIMULATION"
    ]
  ]
  edge [
    id 80
    zlevel -16

    source 102
    target 100
    SBGN [
      BendIn "590.0;1880.0"
    ]
    Selection [
      openedmapping ""
    ]
    graphics [
      fill "#000000"
      outline "#000000"
      Line [
        point [ x 0.0 y 0.0 ]
        point [ x 590.0 y 1880.0 ]
        point [ x 0.0 y 0.0 ]
      ]
      arrow "none"
      frameThickness 2.0
      gradient 0.0
      rounding 5.0
      type "org.graffiti.plugins.views.defaults.PolyLineEdgeShape"
      thickness 1.0
    ]
    sbgn [
      role "CONSUMPTION"
    ]
  ]
  edge [
    id 81
    zlevel -16

    source 103
    target 104
    SBGN [
      BendIn "510.0;1790.0"
    ]
    Selection [
      openedmapping ""
    ]
    graphics [
      fill "#000000"
      outline "#000000"
      Line [
        point [ x 0.0 y 0.0 ]
        point [ x 510.0 y 1790.0 ]
        point [ x 0.0 y 0.0 ]
      ]
      arrow "none"
      frameThickness 2.0
      gradient 0.0
      rounding 5.0
      type "org.graffiti.plugins.views.defaults.PolyLineEdgeShape"
      thickness 1.0
    ]
    sbgn [
      role "CONSUMPTION"
    ]
  ]
  edge [
    id 82
    zlevel -16

    source 104
    target 101
    SBGN [
      BendOut "550.0;1790.0"
    ]
    Selection [
      openedmapping ""
    ]
    graphics [
      fill "#000000"
      outline "#000000"
      Line [
        point [ x 0.0 y 0.0 ]
        point [ x 550.0 y 1790.0 ]
        point [ x 0.0 y 0.0 ]
      ]
      arrow "last"
      frameThickness 2.0
      gradient 0.0
      rounding 5.0
      type "org.graffiti.plugins.views.defaults.PolyLineEdgeShape"
      thickness 1.0
    ]
    sbgn [
      role "PRODUCTION"
    ]
  ]
  edge [
    id 83
    zlevel -16

    source 109
    target 98
    SBGN [
      BendIn "530.0;1670.0"
    ]
    Selection [
      openedmapping ""
    ]
    graphics [
      fill "#000000"
      outline "#000000"
      Line [
        point [ x 0.0 y 0.0 ]
        point [ x 270.0 y 1670.0 ]
        point [ x 530.0 y 1670.0 ]
        point [ x 0.0 y 0.0 ]
      ]
      arrow "none"
      frameThickness 2.0
      gradient 0.0
      rounding 5.0
      type "org.graffiti.plugins.views.defaults.PolyLineEdgeShape"
      thickness 1.0
    ]
    sbgn [
      role "LOGICARC"
    ]
  ]
  edge [
    id 84
    zlevel -16

    source 111
    target 98
    SBGN [
      BendIn "530.0;1670.0"
    ]
    Selection [
      openedmapping ""
    ]
    graphics [
      fill "#000000"
      outline "#000000"
      Line [
        point [ x 0.0 y 0.0 ]
        point [ x 530.0 y 1670.0 ]
        point [ x 0.0 y 0.0 ]
      ]
      arrow "none"
      frameThickness 2.0
      gradient 0.0
      rounding 5.0
      type "org.graffiti.plugins.views.defaults.PolyLineEdgeShape"
      thickness 1.0
    ]
    sbgn [
      role "LOGICARC"
    ]
  ]
  edge [
    id 85
    zlevel -16

    source 116
    target 117
    SBGN [
      BendOut "1380.0;154.0"
    ]
    Selection [
      openedmapping ""
    ]
    graphics [
      fill "#000000"
      outline "#000000"
      Line [
        point [ x 0.0 y 0.0 ]
        point [ x 1380.0 y 154.0 ]
        point [ x 0.0 y 0.0 ]
      ]
      arrow "last"
      frameThickness 2.0
      gradient 0.0
      rounding 5.0
      type "org.graffiti.plugins.views.defaults.PolyLineEdgeShape"
      thickness 1.0
    ]
    sbgn [
      role "PRODUCTION"
    ]
  ]
  edge [
    id 86
    zlevel -16

    source 118
    target 116
    Selection [
      openedmapping ""
    ]
    graphics [
      fill "#000000"
      outline "#000000"
      arrow "last"
      arrowheadstyle "trigger"
      frameThickness 2.0
      gradient 0.0
      rounding 5.0
      thickness 15.0
    ]
    sbgn [
      role "NECESSARYSTIMULATION"
    ]
  ]
  edge [
    id 87
    zlevel -16

    source 119
    target 116
    SBGN [
      BendIn "1340.0;154.0"
    ]
    Selection [
      openedmapping ""
    ]
    graphics [
      fill "#000000"
      outline "#000000"
      Line [
        point [ x 0.0 y 0.0 ]
        point [ x 1340.0 y 154.0 ]
        point [ x 0.0 y 0.0 ]
      ]
      arrow "none"
      frameThickness 2.0
      gradient 0.0
      rounding 5.0
      type "org.graffiti.plugins.views.defaults.PolyLineEdgeShape"
      thickness 1.0
    ]
    sbgn [
      role "CONSUMPTION"
    ]
  ]
  edge [
    id 88
    zlevel -16

    source 120
    target 121
    SBGN [
      BendIn "1260.0;83.0"
    ]
    Selection [
      openedmapping ""
    ]
    graphics [
      fill "#000000"
      outline "#000000"
      Line [
        point [ x 0.0 y 0.0 ]
        point [ x 1260.0 y 83.0 ]
        point [ x 0.0 y 0.0 ]
      ]
      arrow "none"
      frameThickness 2.0
      gradient 0.0
      rounding 5.0
      type "org.graffiti.plugins.views.defaults.PolyLineEdgeShape"
      thickness 1.0
    ]
    sbgn [
      role "CONSUMPTION"
    ]
  ]
  edge [
    id 89
    zlevel -16

    source 121
    target 118
    SBGN [
      BendOut "1300.0;83.0"
    ]
    Selection [
      openedmapping ""
    ]
    graphics [
      fill "#000000"
      outline "#000000"
      Line [
        point [ x 0.0 y 0.0 ]
        point [ x 1300.0 y 83.0 ]
        point [ x 0.0 y 0.0 ]
      ]
      arrow "last"
      frameThickness 2.0
      gradient 0.0
      rounding 5.0
      type "org.graffiti.plugins.views.defaults.PolyLineEdgeShape"
      thickness 1.0
    ]
    sbgn [
      role "PRODUCTION"
    ]
  ]
  edge [
    id 90
    zlevel -16

    source 123
    target 125
    Selection [
      openedmapping ""
    ]
    graphics [
      fill "#000000"
      outline "#000000"
      arrow "last"
      arrowheadstyle "trigger"
      frameThickness 2.0
      gradient 0.0
      rounding 5.0
      thickness 15.0
    ]
    sbgn [
      role "NECESSARYSTIMULATION"
    ]
  ]
  edge [
    id 91
    zlevel -16

    source 124
    target 123
    SBGN [
      BendOut "1380.0;230.0"
    ]
    Selection [
      openedmapping ""
    ]
    graphics [
      fill "#000000"
      outline "#000000"
      Line [
        point [ x 0.0 y 0.0 ]
        point [ x 1380.0 y 230.0 ]
        point [ x 0.0 y 0.0 ]
      ]
      arrow "last"
      frameThickness 2.0
      gradient 0.0
      rounding 5.0
      type "org.graffiti.plugins.views.defaults.PolyLineEdgeShape"
      thickness 1.0
    ]
    sbgn [
      role "PRODUCTION"
    ]
  ]
  edge [
    id 92
    zlevel -16

    source 125
    target 122
    SBGN [
      BendOut "1460.0;300.0"
    ]
    Selection [
      openedmapping ""
    ]
    graphics [
      fill "#000000"
      outline "#000000"
      Line [
        point [ x 0.0 y 0.0 ]
        point [ x 1460.0 y 300.0 ]
        point [ x 0.0 y 0.0 ]
      ]
      arrow "last"
      frameThickness 2.0
      gradient 0.0
      rounding 5.0
      type "org.graffiti.plugins.views.defaults.PolyLineEdgeShape"
      thickness 1.0
    ]
    sbgn [
      role "PRODUCTION"
    ]
  ]
  edge [
    id 93
    zlevel -16

    source 126
    target 125
    SBGN [
      BendIn "1420.0;300.0"
    ]
    Selection [
      openedmapping ""
    ]
    graphics [
      fill "#000000"
      outline "#000000"
      Line [
        point [ x 0.0 y 0.0 ]
        point [ x 1420.0 y 300.0 ]
        point [ x 0.0 y 0.0 ]
      ]
      arrow "none"
      frameThickness 2.0
      gradient 0.0
      rounding 5.0
      type "org.graffiti.plugins.views.defaults.PolyLineEdgeShape"
      thickness 1.0
    ]
    sbgn [
      role "CONSUMPTION"
    ]
  ]
  edge [
    id 94
    zlevel -16

    source 127
    target 124
    SBGN [
      BendIn "1340.0;230.0"
    ]
    Selection [
      openedmapping ""
    ]
    graphics [
      fill "#000000"
      outline "#000000"
      Line [
        point [ x 0.0 y 0.0 ]
        point [ x 1340.0 y 230.0 ]
        point [ x 0.0 y 0.0 ]
      ]
      arrow "none"
      frameThickness 2.0
      gradient 0.0
      rounding 5.0
      type "org.graffiti.plugins.views.defaults.PolyLineEdgeShape"
      thickness 1.0
    ]
    sbgn [
      role "CONSUMPTION"
    ]
  ]
  edge [
    id 95
    zlevel -16

    source 129
    target 131
    SBGN [
      BendIn "1490.0;450.0"
    ]
    Selection [
      openedmapping ""
    ]
    graphics [
      fill "#000000"
      outline "#000000"
      Line [
        point [ x 0.0 y 0.0 ]
        point [ x 1490.0 y 450.0 ]
        point [ x 0.0 y 0.0 ]
      ]
      arrow "none"
      frameThickness 2.0
      gradient 0.0
      rounding 5.0
      type "org.graffiti.plugins.views.defaults.PolyLineEdgeShape"
      thickness 1.0
    ]
    sbgn [
      role "CONSUMPTION"
    ]
  ]
  edge [
    id 96
    zlevel -16

    source 130
    target 132
    SBGN [
      BendIn "1410.0;381.0"
    ]
    Selection [
      openedmapping ""
    ]
    graphics [
      fill "#000000"
      outline "#000000"
      Line [
        point [ x 0.0 y 0.0 ]
        point [ x 1410.0 y 381.0 ]
        point [ x 0.0 y 0.0 ]
      ]
      arrow "none"
      frameThickness 2.0
      gradient 0.0
      rounding 5.0
      type "org.graffiti.plugins.views.defaults.PolyLineEdgeShape"
      thickness 1.0
    ]
    sbgn [
      role "CONSUMPTION"
    ]
  ]
  edge [
    id 97
    zlevel -16

    source 131
    target 128
    SBGN [
      BendOut "1530.0;450.0"
    ]
    Selection [
      openedmapping ""
    ]
    graphics [
      fill "#000000"
      outline "#000000"
      Line [
        point [ x 0.0 y 0.0 ]
        point [ x 1530.0 y 450.0 ]
        point [ x 0.0 y 0.0 ]
      ]
      arrow "last"
      frameThickness 2.0
      gradient 0.0
      rounding 5.0
      type "org.graffiti.plugins.views.defaults.PolyLineEdgeShape"
      thickness 1.0
    ]
    sbgn [
      role "PRODUCTION"
    ]
  ]
  edge [
    id 98
    zlevel -16

    source 132
    target 133
    SBGN [
      BendOut "1450.0;381.0"
    ]
    Selection [
      openedmapping ""
    ]
    graphics [
      fill "#000000"
      outline "#000000"
      Line [
        point [ x 0.0 y 0.0 ]
        point [ x 1450.0 y 381.0 ]
        point [ x 0.0 y 0.0 ]
      ]
      arrow "last"
      frameThickness 2.0
      gradient 0.0
      rounding 5.0
      type "org.graffiti.plugins.views.defaults.PolyLineEdgeShape"
      thickness 1.0
    ]
    sbgn [
      role "PRODUCTION"
    ]
  ]
  edge [
    id 99
    zlevel -16

    source 133
    target 131
    Selection [
      openedmapping ""
    ]
    graphics [
      fill "#000000"
      outline "#000000"
      arrow "last"
      arrowheadstyle "trigger"
      frameThickness 2.0
      gradient 0.0
      rounding 5.0
      thickness 15.0
    ]
    sbgn [
      role "NECESSARYSTIMULATION"
    ]
  ]
  edge [
    id 100
    zlevel -16

    source 43
    target 121
    Selection [
      openedmapping ""
    ]
    graphics [
      fill "#000000"
      outline "#000000"
      arrow "last"
      arrowheadstyle "stimulation"
      frameThickness 2.0
      gradient 0.0
      rounding 5.0
      smooth 1
      thickness 15.0
    ]
    sbgn [
      role "STIMULATION"
    ]
  ]
  edge [
    id 101
    zlevel -16

    source 43
    target 124
    Selection [
      openedmapping ""
    ]
    graphics [
      fill "#000000"
      outline "#000000"
      arrow "last"
      arrowheadstyle "stimulation"
      frameThickness 2.0
      gradient 0.0
      rounding 5.0
      thickness 15.0
    ]
    sbgn [
      role "STIMULATION"
    ]
  ]
  edge [
    id 102
    zlevel -16

    source 43
    target 132
    Selection [
      openedmapping ""
    ]
    graphics [
      fill "#000000"
      outline "#000000"
      arrow "last"
      arrowheadstyle "stimulation"
      frameThickness 2.0
      gradient 0.0
      rounding 5.0
      thickness 15.0
    ]
    sbgn [
      role "STIMULATION"
    ]
  ]
  edge [
    id 103
    zlevel -16

    source 135
    target 134
    SBGN [
      BendIn "1730.0;240.0"
    ]
    Selection [
      openedmapping ""
    ]
    graphics [
      fill "#000000"
      outline "#000000"
      Line [
        point [ x 0.0 y 0.0 ]
        point [ x 1700.0 y 240.0 ]
        point [ x 1730.0 y 240.0 ]
        point [ x 0.0 y 0.0 ]
      ]
      arrow "none"
      frameThickness 2.0
      gradient 0.0
      rounding 5.0
      type "org.graffiti.plugins.views.defaults.PolyLineEdgeShape"
      thickness 1.0
    ]
    sbgn [
      role "CONSUMPTION"
    ]
  ]
  edge [
    id 104
    zlevel -16

    source 117
    target 134
    SBGN [
      BendIn "1730.0;240.0"
    ]
    Selection [
      openedmapping ""
    ]
    graphics [
      fill "#000000"
      outline "#000000"
      Line [
        point [ x 0.0 y 0.0 ]
        point [ x 1700.0 y 240.0 ]
        point [ x 1730.0 y 240.0 ]
        point [ x 0.0 y 0.0 ]
      ]
      arrow "none"
      frameThickness 2.0
      gradient 0.0
      rounding 5.0
      type "org.graffiti.plugins.views.defaults.PolyLineEdgeShape"
      thickness 1.0
    ]
    sbgn [
      role "CONSUMPTION"
    ]
  ]
  edge [
    id 105
    zlevel -16

    source 122
    target 134
    SBGN [
      BendIn "1730.0;240.0"
    ]
    Selection [
      openedmapping ""
    ]
    graphics [
      fill "#000000"
      outline "#000000"
      Line [
        point [ x 0.0 y 0.0 ]
        point [ x 1700.0 y 240.0 ]
        point [ x 1730.0 y 240.0 ]
        point [ x 0.0 y 0.0 ]
      ]
      arrow "none"
      frameThickness 2.0
      gradient 0.0
      rounding 5.0
      type "org.graffiti.plugins.views.defaults.PolyLineEdgeShape"
      thickness 1.0
    ]
    sbgn [
      role "CONSUMPTION"
    ]
  ]
  edge [
    id 106
    zlevel -16

    source 128
    target 134
    SBGN [
      BendIn "1730.0;240.0"
    ]
    Selection [
      openedmapping ""
    ]
    graphics [
      fill "#000000"
      outline "#000000"
      Line [
        point [ x 0.0 y 0.0 ]
        point [ x 1700.0 y 240.0 ]
        point [ x 1730.0 y 240.0 ]
        point [ x 0.0 y 0.0 ]
      ]
      arrow "none"
      frameThickness 2.0
      gradient 0.0
      rounding 5.0
      type "org.graffiti.plugins.views.defaults.PolyLineEdgeShape"
      thickness 1.0
    ]
    sbgn [
      role "CONSUMPTION"
    ]
  ]
  edge [
    id 107
    zlevel -16

    source 134
    target 74
    SBGN [
      BendOut "1770.0;240.0"
    ]
    Selection [
      openedmapping ""
    ]
    graphics [
      fill "#000000"
      outline "#000000"
      Line [
        point [ x 0.0 y 0.0 ]
        point [ x 1770.0 y 240.0 ]
        point [ x 0.0 y 0.0 ]
      ]
      arrow "last"
      frameThickness 2.0
      gradient 0.0
      rounding 5.0
      type "org.graffiti.plugins.views.defaults.PolyLineEdgeShape"
      thickness 1.0
    ]
    sbgn [
      role "PRODUCTION"
    ]
  ]
  edge [
    id 108
    zlevel -16

    source 138
    target 141
    SBGN [
      BendIn "2050.0;1570.0"
    ]
    Selection [
      openedmapping ""
    ]
    graphics [
      fill "#000000"
      outline "#000000"
      Line [
        point [ x 0.0 y 0.0 ]
        point [ x 2050.0 y 1570.0 ]
        point [ x 0.0 y 0.0 ]
      ]
      arrow "none"
      frameThickness 2.0
      gradient 0.0
      rounding 5.0
      type "org.graffiti.plugins.views.defaults.PolyLineEdgeShape"
      thickness 15.0
    ]
    sbgn [
      role "CONSUMPTION"
    ]
  ]
  edge [
    id 109
    zlevel -16

    source 139
    target 137
    SBGN [
      BendIn "2150.0;1660.0"
    ]
    Selection [
      openedmapping ""
    ]
    graphics [
      fill "#000000"
      outline "#000000"
      Line [
        point [ x 0.0 y 0.0 ]
        point [ x 2150.0 y 1660.0 ]
        point [ x 0.0 y 0.0 ]
      ]
      arrow "none"
      frameThickness 2.0
      gradient 0.0
      rounding 5.0
      type "org.graffiti.plugins.views.defaults.PolyLineEdgeShape"
      thickness 1.0
    ]
    sbgn [
      role "CONSUMPTION"
    ]
  ]
  edge [
    id 110
    zlevel -16

    source 140
    target 142
    SBGN [
      BendOut "2070.0;1330.0"
    ]
    Selection [
      openedmapping ""
    ]
    graphics [
      fill "#000000"
      outline "#000000"
      Line [
        point [ x 0.0 y 0.0 ]
        point [ x 2070.0 y 1330.0 ]
        point [ x 0.0 y 0.0 ]
      ]
      arrow "last"
      frameThickness 2.0
      gradient 0.0
      rounding 5.0
      type "org.graffiti.plugins.views.defaults.PolyLineEdgeShape"
      thickness 1.0
    ]
    sbgn [
      role "PRODUCTION"
    ]
  ]
  edge [
    id 111
    zlevel -16

    source 142
    target 141
    Selection [
      openedmapping ""
    ]
    graphics [
      fill "#000000"
      outline "#000000"
      arrow "last"
      arrowheadstyle "trigger"
      frameThickness 2.0
      gradient 0.0
      rounding 5.0
      type "org.graffiti.plugins.views.defaults.PolyLineEdgeShape"
      thickness 15.0
    ]
    sbgn [
      role "NECESSARYSTIMULATION"
    ]
  ]
  edge [
    id 112
    zlevel -16

    source 16
    target 144
    SBGN [
      BendOut "1770.0;1570.0"
    ]
    Selection [
      openedmapping ""
    ]
    graphics [
      fill "#000000"
      outline "#000000"
      Line [
        point [ x 0.0 y 0.0 ]
        point [ x 1770.0 y 1570.0 ]
        point [ x 0.0 y 0.0 ]
      ]
      arrow "last"
      frameThickness 2.0
      gradient 0.0
      rounding 5.0
      type "org.graffiti.plugins.views.defaults.PolyLineEdgeShape"
      thickness 1.0
    ]
    sbgn [
      role "PRODUCTION"
    ]
  ]
  edge [
    id 113
    zlevel -16

    source 18
    target 145
    SBGN [
      BendOut "1870.0;1660.0"
    ]
    Selection [
      openedmapping ""
    ]
    graphics [
      fill "#000000"
      outline "#000000"
      Line [
        point [ x 0.0 y 0.0 ]
        point [ x 1870.0 y 1660.0 ]
        point [ x 0.0 y 0.0 ]
      ]
      arrow "last"
      frameThickness 2.0
      gradient 0.0
      rounding 5.0
      type "org.graffiti.plugins.views.defaults.PolyLineEdgeShape"
      thickness 1.0
    ]
    sbgn [
      role "PRODUCTION"
    ]
  ]
  edge [
    id 114
    zlevel -16

    source 141
    target 147
    SBGN [
      BendOut "2090.0;1570.0"
    ]
    Selection [
      openedmapping ""
    ]
    graphics [
      fill "#000000"
      outline "#000000"
      Line [
        point [ x 0.0 y 0.0 ]
        point [ x 2090.0 y 1570.0 ]
        point [ x 0.0 y 0.0 ]
      ]
      arrow "last"
      frameThickness 2.0
      gradient 0.0
      rounding 5.0
      type "org.graffiti.plugins.views.defaults.PolyLineEdgeShape"
      thickness 1.0
    ]
    sbgn [
      role "PRODUCTION"
    ]
  ]
  edge [
    id 115
    zlevel -16

    source 137
    target 148
    SBGN [
      BendOut "2190.0;1660.0"
    ]
    Selection [
      openedmapping ""
    ]
    graphics [
      fill "#000000"
      outline "#000000"
      Line [
        point [ x 0.0 y 0.0 ]
        point [ x 2190.0 y 1660.0 ]
        point [ x 0.0 y 0.0 ]
      ]
      arrow "last"
      frameThickness 2.0
      gradient 0.0
      rounding 5.0
      type "org.graffiti.plugins.views.defaults.PolyLineEdgeShape"
      thickness 1.0
    ]
    sbgn [
      role "PRODUCTION"
    ]
  ]
  edge [
    id 116
    zlevel -16

    source 10
    target 140
    SBGN [
      BendIn "2070.0;1290.0"
    ]
    Selection [
      openedmapping ""
    ]
    graphics [
      fill "#000000"
      outline "#000000"
      Line [
        point [ x 0.0 y 0.0 ]
        point [ x 2070.0 y 1270.0 ]
        point [ x 2070.0 y 1290.0 ]
        point [ x 0.0 y 0.0 ]
      ]
      arrow "none"
      frameThickness 2.0
      gradient 0.0
      rounding 5.0
      type "org.graffiti.plugins.views.defaults.PolyLineEdgeShape"
      thickness 1.0
    ]
    sbgn [
      role "CONSUMPTION"
    ]
  ]
  edge [
    id 117
    zlevel -16

    source 136
    target 140
    SBGN [
      BendIn "2070.0;1290.0"
    ]
    Selection [
      openedmapping ""
    ]
    graphics [
      fill "#000000"
      outline "#000000"
      Line [
        point [ x 0.0 y 0.0 ]
        point [ x 2070.0 y 1270.0 ]
        point [ x 2070.0 y 1290.0 ]
        point [ x 0.0 y 0.0 ]
      ]
      arrow "none"
      frameThickness 2.0
      gradient 0.0
      rounding 5.0
      type "org.graffiti.plugins.views.defaults.PolyLineEdgeShape"
      thickness 1.0
    ]
    sbgn [
      role "CONSUMPTION"
    ]
  ]
  edge [
    id 118
    zlevel -16

    source 145
    target 94
    Selection [
      openedmapping ""
    ]
    graphics [
      fill "#000000"
      outline "#000000"
      arrow "last"
      arrowheadstyle "stimulation"
      frameThickness 2.0
      gradient 0.0
      rounding 5.0
      thickness 15.0
    ]
    sbgn [
      role "STIMULATION"
    ]
  ]
  edge [
    id 119
    zlevel -16

    source 148
    target 94
    Selection [
      openedmapping ""
    ]
    graphics [
      fill "#000000"
      outline "#000000"
      arrow "last"
      arrowheadstyle "stimulation"
      frameThickness 2.0
      gradient 0.0
      rounding 5.0
      thickness 15.0
    ]
    sbgn [
      role "STIMULATION"
    ]
  ]
  edge [
    id 120
    zlevel -16

    source 47
    target 106
    SBGN [
      BendIn "260.0;1300.0"
    ]
    Selection [
      openedmapping ""
    ]
    graphics [
      fill "#000000"
      outline "#000000"
      Line [
        point [ x 0.0 y 0.0 ]
        point [ x 140.0 y 990.0 ]
        point [ x 140.0 y 1190.0 ]
        point [ x 260.0 y 1250.0 ]
        point [ x 260.0 y 1300.0 ]
        point [ x 0.0 y 0.0 ]
      ]
      arrow "none"
      frameThickness 2.0
      gradient 0.0
      rounding 5.0
      type "org.graffiti.plugins.views.defaults.PolyLineEdgeShape"
      thickness 1.0
    ]
    sbgn [
      role "CONSUMPTION"
    ]
  ]
  edge [
    id 121
    zlevel -16

    source 97
    target 106
    SBGN [
      BendIn "260.0;1300.0"
    ]
    Selection [
      openedmapping ""
    ]
    graphics [
      fill "#000000"
      outline "#000000"
      Line [
        point [ x 0.0 y 0.0 ]
        point [ x 260.0 y 1250.0 ]
        point [ x 260.0 y 1300.0 ]
        point [ x 0.0 y 0.0 ]
      ]
      arrow "none"
      frameThickness 2.0
      gradient 0.0
      rounding 5.0
      type "org.graffiti.plugins.views.defaults.PolyLineEdgeShape"
      thickness 1.0
    ]
    sbgn [
      role "CONSUMPTION"
    ]
  ]
  edge [
    id 122
    zlevel -16

    source 47
    target 160
    SBGN [
      BendIn "440.0;1300.0"
    ]
    Selection [
      openedmapping ""
    ]
    graphics [
      fill "#000000"
      outline "#000000"
      Line [
        point [ x 0.0 y 0.0 ]
        point [ x 1080.0 y 1010.0 ]
        point [ x 440.0 y 1010.0 ]
        point [ x 440.0 y 1250.0 ]
        point [ x 440.0 y 1300.0 ]
        point [ x 0.0 y 0.0 ]
      ]
      arrow "none"
      frameThickness 2.0
      gradient 0.0
      rounding 5.0
      type "org.graffiti.plugins.views.defaults.PolyLineEdgeShape"
      thickness 1.0
    ]
    sbgn [
      role "CONSUMPTION"
    ]
  ]
  edge [
    id 123
    zlevel -16

    source 151
    target 161
    SBGN [
      BendIn "800.0;1300.0"
    ]
    Selection [
      openedmapping ""
    ]
    graphics [
      fill "#000000"
      outline "#000000"
      Line [
        point [ x 0.0 y 0.0 ]
        point [ x 800.0 y 1280.0 ]
        point [ x 800.0 y 1300.0 ]
        point [ x 0.0 y 0.0 ]
      ]
      arrow "none"
      frameThickness 2.0
      gradient 0.0
      rounding 5.0
      type "org.graffiti.plugins.views.defaults.PolyLineEdgeShape"
      thickness 1.0
    ]
    sbgn [
      role "CONSUMPTION"
    ]
  ]
  edge [
    id 124
    zlevel -16

    source 155
    target 98
    SBGN [
      BendIn "530.0;1670.0"
    ]
    Selection [
      openedmapping ""
    ]
    graphics [
      fill "#000000"
      outline "#000000"
      Line [
        point [ x 0.0 y 0.0 ]
        point [ x 530.0 y 1670.0 ]
        point [ x 0.0 y 0.0 ]
      ]
      arrow "none"
      frameThickness 2.0
      gradient 0.0
      rounding 5.0
      type "org.graffiti.plugins.views.defaults.PolyLineEdgeShape"
      thickness 1.0
    ]
    sbgn [
      role "LOGICARC"
    ]
  ]
  edge [
    id 125
    zlevel -16

    source 159
    target 98
    SBGN [
      BendIn "530.0;1670.0"
    ]
    Selection [
      openedmapping ""
    ]
    graphics [
      fill "#000000"
      outline "#000000"
      Line [
        point [ x 0.0 y 0.0 ]
        point [ x 800.0 y 1670.0 ]
        point [ x 530.0 y 1670.0 ]
        point [ x 0.0 y 0.0 ]
      ]
      arrow "none"
      frameThickness 2.0
      gradient 0.0
      rounding 5.0
      type "org.graffiti.plugins.views.defaults.PolyLineEdgeShape"
      thickness 1.0
    ]
    sbgn [
      role "LOGICARC"
    ]
  ]
  edge [
    id 126
    zlevel -16

    source 105
    target 106
    SBGN [
      BendIn "260.0;1300.0"
    ]
    Selection [
      openedmapping ""
    ]
    graphics [
      fill "#000000"
      outline "#000000"
      Line [
        point [ x 0.0 y 0.0 ]
        point [ x 260.0 y 1250.0 ]
        point [ x 260.0 y 1300.0 ]
        point [ x 0.0 y 0.0 ]
      ]
      arrow "none"
      frameThickness 2.0
      gradient 0.0
      rounding 5.0
      type "org.graffiti.plugins.views.defaults.PolyLineEdgeShape"
      thickness 1.0
    ]
    sbgn [
      role "CONSUMPTION"
    ]
  ]
  edge [
    id 127
    zlevel -16

    source 105
    target 160
    SBGN [
      BendIn "440.0;1300.0"
    ]
    Selection [
      openedmapping ""
    ]
    graphics [
      fill "#000000"
      outline "#000000"
      Line [
        point [ x 0.0 y 0.0 ]
        point [ x 440.0 y 1250.0 ]
        point [ x 440.0 y 1300.0 ]
        point [ x 0.0 y 0.0 ]
      ]
      arrow "none"
      frameThickness 2.0
      gradient 0.0
      rounding 5.0
      type "org.graffiti.plugins.views.defaults.PolyLineEdgeShape"
      thickness 1.0
    ]
    sbgn [
      role "CONSUMPTION"
    ]
  ]
  edge [
    id 128
    zlevel -16

    source 105
    target 107
    SBGN [
      BendIn "620.0;1300.0"
    ]
    Selection [
      openedmapping ""
    ]
    graphics [
      fill "#000000"
      outline "#000000"
      Line [
        point [ x 0.0 y 0.0 ]
        point [ x 620.0 y 1260.0 ]
        point [ x 620.0 y 1300.0 ]
        point [ x 0.0 y 0.0 ]
      ]
      arrow "none"
      frameThickness 2.0
      gradient 0.0
      rounding 5.0
      type "org.graffiti.plugins.views.defaults.PolyLineEdgeShape"
      thickness 1.0
    ]
    sbgn [
      role "CONSUMPTION"
    ]
  ]
  edge [
    id 129
    zlevel -16

    source 105
    target 161
    SBGN [
      BendIn "800.0;1300.0"
    ]
    Selection [
      openedmapping ""
    ]
    graphics [
      fill "#000000"
      outline "#000000"
      Line [
        point [ x 0.0 y 0.0 ]
        point [ x 800.0 y 1280.0 ]
        point [ x 800.0 y 1300.0 ]
        point [ x 0.0 y 0.0 ]
      ]
      arrow "none"
      frameThickness 2.0
      gradient 0.0
      rounding 5.0
      type "org.graffiti.plugins.views.defaults.PolyLineEdgeShape"
      thickness 1.0
    ]
    sbgn [
      role "CONSUMPTION"
    ]
  ]
  edge [
    id 130
    zlevel -16

    source 73
    target 72
    SBGN [
      BendIn "470.0;860.0"
    ]
    Selection [
      openedmapping ""
    ]
    graphics [
      fill "#000000"
      outline "#000000"
      Line [
        point [ x 0.0 y 0.0 ]
        point [ x 470.0 y 880.0 ]
        point [ x 470.0 y 860.0 ]
        point [ x 0.0 y 0.0 ]
      ]
      arrow "none"
      frameThickness 2.0
      gradient 0.0
      rounding 5.0
      type "org.graffiti.plugins.views.defaults.PolyLineEdgeShape"
      thickness 1.0
    ]
    sbgn [
      role "LOGICARC"
    ]
  ]
  edge [
    id 131
    zlevel -16

    source 45
    target 161
    SBGN [
      BendIn "800.0;1300.0"
    ]
    Selection [
      openedmapping ""
    ]
    graphics [
      fill "#000000"
      outline "#000000"
      Line [
        point [ x 0.0 y 0.0 ]
        point [ x 1320.0 y 1050.0 ]
        point [ x 1060.0 y 1050.0 ]
        point [ x 880.0 y 1260.0 ]
        point [ x 800.0 y 1280.0 ]
        point [ x 800.0 y 1300.0 ]
        point [ x 0.0 y 0.0 ]
      ]
      arrow "none"
      frameThickness 2.0
      gradient 0.0
      rounding 5.0
      type "org.graffiti.plugins.views.defaults.PolyLineEdgeShape"
      thickness 1.0
    ]
    sbgn [
      role "CONSUMPTION"
    ]
  ]
  edge [
    id 132
    zlevel -16

    source 106
    target 109
    SBGN [
      BendOut "260.0;1340.0"
    ]
    Selection [
      openedmapping ""
    ]
    graphics [
      fill "#000000"
      outline "#000000"
      Line [
        point [ x 0.0 y 0.0 ]
        point [ x 260.0 y 1340.0 ]
        point [ x 0.0 y 0.0 ]
      ]
      arrow "last"
      frameThickness 2.0
      gradient 0.0
      rounding 5.0
      type "org.graffiti.plugins.views.defaults.PolyLineEdgeShape"
      thickness 1.0
    ]
    sbgn [
      role "PRODUCTION"
    ]
  ]
  edge [
    id 133
    zlevel -16

    source 160
    target 155
    SBGN [
      BendOut "440.0;1340.0"
    ]
    Selection [
      openedmapping ""
    ]
    graphics [
      fill "#000000"
      outline "#000000"
      Line [
        point [ x 0.0 y 0.0 ]
        point [ x 440.0 y 1340.0 ]
        point [ x 0.0 y 0.0 ]
      ]
      arrow "last"
      frameThickness 2.0
      gradient 0.0
      rounding 5.0
      type "org.graffiti.plugins.views.defaults.PolyLineEdgeShape"
      thickness 1.0
    ]
    sbgn [
      role "PRODUCTION"
    ]
  ]
  edge [
    id 134
    zlevel -16

    source 107
    target 111
    SBGN [
      BendOut "620.0;1340.0"
    ]
    Selection [
      openedmapping ""
    ]
    graphics [
      fill "#000000"
      outline "#000000"
      Line [
        point [ x 0.0 y 0.0 ]
        point [ x 620.0 y 1340.0 ]
        point [ x 0.0 y 0.0 ]
      ]
      arrow "last"
      frameThickness 2.0
      gradient 0.0
      rounding 5.0
      type "org.graffiti.plugins.views.defaults.PolyLineEdgeShape"
      thickness 1.0
    ]
    sbgn [
      role "PRODUCTION"
    ]
  ]
  edge [
    id 135
    zlevel -16

    source 161
    target 159
    SBGN [
      BendOut "800.0;1340.0"
    ]
    Selection [
      openedmapping ""
    ]
    graphics [
      fill "#000000"
      outline "#000000"
      Line [
        point [ x 0.0 y 0.0 ]
        point [ x 800.0 y 1340.0 ]
        point [ x 0.0 y 0.0 ]
      ]
      arrow "last"
      frameThickness 2.0
      gradient 0.0
      rounding 5.0
      type "org.graffiti.plugins.views.defaults.PolyLineEdgeShape"
      thickness 1.0
    ]
    sbgn [
      role "PRODUCTION"
    ]
  ]
  edge [
    id 136
    zlevel -16

    source 64
    target 162
    Selection [
      openedmapping ""
    ]
    graphics [
      fill "#000000"
      outline "#000000"
      arrow "last"
      arrowheadstyle "stimulation"
      frameThickness 2.0
      gradient 0.0
      rounding 5.0
      type "org.graffiti.plugins.views.defaults.PolyLineEdgeShape"
      thickness 15.0
    ]
    sbgn [
      role "STIMULATION"
    ]
  ]
  edge [
    id 137
    zlevel -16

    source 163
    target 166
    Selection [
      openedmapping ""
    ]
    graphics [
      fill "#000000"
      outline "#000000"
      arrow "last"
      arrowheadstyle "trigger"
      frameThickness 2.0
      gradient 0.0
      rounding 5.0
      thickness 15.0
    ]
    sbgn [
      role "NECESSARYSTIMULATION"
    ]
  ]
  edge [
    id 138
    zlevel -16

    source 165
    target 170
    SBGN [
      BendIn "920.0;730.0"
    ]
    Selection [
      openedmapping ""
    ]
    graphics [
      fill "#000000"
      outline "#000000"
      Line [
        point [ x 0.0 y 0.0 ]
        point [ x 920.0 y 790.0 ]
        point [ x 920.0 y 720.0 ]
        point [ x 920.0 y 730.0 ]
        point [ x 0.0 y 0.0 ]
      ]
      arrow "none"
      frameThickness 2.0
      gradient 0.0
      rounding 5.0
      type "org.graffiti.plugins.views.defaults.PolyLineEdgeShape"
      thickness 1.0
    ]
    sbgn [
      role "LOGICARC"
    ]
  ]
  edge [
    id 139
    zlevel -16

    source 166
    target 164
    SBGN [
      BendOut "770.0;700.0"
    ]
    Selection [
      openedmapping ""
    ]
    graphics [
      fill "#000000"
      outline "#000000"
      Line [
        point [ x 0.0 y 0.0 ]
        point [ x 770.0 y 700.0 ]
        point [ x 0.0 y 0.0 ]
      ]
      arrow "last"
      frameThickness 2.0
      gradient 0.0
      rounding 5.0
      type "org.graffiti.plugins.views.defaults.PolyLineEdgeShape"
      thickness 1.0
    ]
    sbgn [
      role "PRODUCTION"
    ]
  ]
  edge [
    id 140
    zlevel -16

    source 167
    target 166
    SBGN [
      BendIn "810.0;700.0"
    ]
    Selection [
      openedmapping ""
    ]
    graphics [
      fill "#000000"
      outline "#000000"
      Line [
        point [ x 0.0 y 0.0 ]
        point [ x 810.0 y 700.0 ]
        point [ x 0.0 y 0.0 ]
      ]
      arrow "none"
      frameThickness 2.0
      gradient 0.0
      rounding 5.0
      type "org.graffiti.plugins.views.defaults.PolyLineEdgeShape"
      thickness 1.0
    ]
    sbgn [
      role "CONSUMPTION"
    ]
  ]
  edge [
    id 141
    zlevel -16

    source 168
    target 169
    SBGN [
      BendIn "940.0;630.0"
    ]
    Selection [
      openedmapping ""
    ]
    graphics [
      fill "#000000"
      outline "#000000"
      Line [
        point [ x 0.0 y 0.0 ]
        point [ x 940.0 y 630.0 ]
        point [ x 0.0 y 0.0 ]
      ]
      arrow "none"
      frameThickness 2.0
      gradient 0.0
      rounding 5.0
      type "org.graffiti.plugins.views.defaults.PolyLineEdgeShape"
      thickness 1.0
    ]
    sbgn [
      role "CONSUMPTION"
    ]
  ]
  edge [
    id 142
    zlevel -16

    source 169
    target 163
    SBGN [
      BendOut "900.0;630.0"
    ]
    Selection [
      openedmapping ""
    ]
    graphics [
      fill "#000000"
      outline "#000000"
      Line [
        point [ x 0.0 y 0.0 ]
        point [ x 900.0 y 630.0 ]
        point [ x 0.0 y 0.0 ]
      ]
      arrow "last"
      frameThickness 2.0
      gradient 0.0
      rounding 5.0
      type "org.graffiti.plugins.views.defaults.PolyLineEdgeShape"
      thickness 1.0
    ]
    sbgn [
      role "PRODUCTION"
    ]
  ]
  edge [
    id 143
    zlevel -16

    source 170
    target 169
    SBGN [
      BendOut "920.0;650.0"
    ]
    Selection [
      openedmapping ""
    ]
    graphics [
      fill "#000000"
      outline "#000000"
      Line [
        point [ x 0.0 y 0.0 ]
        point [ x 920.0 y 650.0 ]
        point [ x 0.0 y 0.0 ]
      ]
      arrow "last"
      arrowheadstyle "stimulation"
      frameThickness 2.0
      gradient 0.0
      rounding 5.0
      type "org.graffiti.plugins.views.defaults.PolyLineEdgeShape"
      thickness 15.0
    ]
    sbgn [
      role "STIMULATION"
    ]
  ]
  edge [
    id 144
    zlevel -16

    source 43
    target 170
    SBGN [
      BendIn "920.0;730.0"
    ]
    Selection [
      openedmapping ""
    ]
    graphics [
      fill "#000000"
      outline "#000000"
      Line [
        point [ x 0.0 y 0.0 ]
        point [ x 920.0 y 720.0 ]
        point [ x 920.0 y 730.0 ]
        point [ x 0.0 y 0.0 ]
      ]
      arrow "none"
      frameThickness 2.0
      gradient 0.0
      rounding 5.0
      type "org.graffiti.plugins.views.defaults.PolyLineEdgeShape"
      thickness 1.0
    ]
    sbgn [
      role "LOGICARC"
    ]
  ]
  edge [
    id 145
    zlevel -16

    source 171
    target 172
    SBGN [
      BendIn "1057.0;237.0"
    ]
    Selection [
      openedmapping ""
    ]
    graphics [
      fill "#000000"
      outline "#000000"
      Line [
        point [ x 0.0 y 0.0 ]
        point [ x 1057.0 y 237.0 ]
        point [ x 0.0 y 0.0 ]
      ]
      arrow "none"
      frameThickness 2.0
      gradient 0.0
      rounding 5.0
      type "org.graffiti.plugins.views.defaults.PolyLineEdgeShape"
      thickness 1.0
    ]
    sbgn [
      role "CONSUMPTION"
    ]
  ]
  edge [
    id 146
    zlevel -16

    source 144
    target 18
    Selection [
      openedmapping ""
    ]
    graphics [
      fill "#000000"
      outline "#000000"
      arrow "last"
      arrowheadstyle "trigger"
      frameThickness 2.0
      gradient 0.0
      rounding 5.0
      thickness 15.0
    ]
    sbgn [
      role "NECESSARYSTIMULATION"
    ]
  ]
  edge [
    id 147
    zlevel -16

    source 147
    target 137
    Selection [
      openedmapping ""
    ]
    graphics [
      fill "#000000"
      outline "#000000"
      arrow "last"
      arrowheadstyle "trigger"
      frameThickness 2.0
      gradient 0.0
      rounding 5.0
      thickness 15.0
    ]
    sbgn [
      role "NECESSARYSTIMULATION"
    ]
  ]
  edge [
    id 148
    zlevel -16

    source 180
    target 182
    Selection [
      openedmapping ""
    ]
    graphics [
      fill "#000000"
      outline "#000000"
      arrow "last"
      arrowheadstyle "trigger"
      frameThickness 2.0
      gradient 0.0
      rounding 5.0
      thickness 15.0
    ]
    sbgn [
      role "NECESSARYSTIMULATION"
    ]
  ]
  edge [
    id 149
    zlevel -16

    source 181
    target 182
    SBGN [
      BendIn "1131.0;150.0"
    ]
    Selection [
      openedmapping ""
    ]
    graphics [
      fill "#000000"
      outline "#000000"
      Line [
        point [ x 0.0 y 0.0 ]
        point [ x 1131.0 y 150.0 ]
        point [ x 0.0 y 0.0 ]
      ]
      arrow "none"
      frameThickness 2.0
      gradient 0.0
      rounding 5.0
      type "org.graffiti.plugins.views.defaults.PolyLineEdgeShape"
      thickness 1.0
    ]
    sbgn [
      role "CONSUMPTION"
    ]
  ]
  edge [
    id 150
    zlevel -16

    source 182
    target 179
    SBGN [
      BendOut "1171.0;150.0"
    ]
    Selection [
      openedmapping ""
    ]
    graphics [
      fill "#000000"
      outline "#000000"
      Line [
        point [ x 0.0 y 0.0 ]
        point [ x 1171.0 y 150.0 ]
        point [ x 0.0 y 0.0 ]
      ]
      arrow "last"
      frameThickness 2.0
      gradient 0.0
      rounding 5.0
      type "org.graffiti.plugins.views.defaults.PolyLineEdgeShape"
      thickness 1.0
    ]
    sbgn [
      role "PRODUCTION"
    ]
  ]
  edge [
    id 151
    zlevel -16

    source 174
    target 178
    SBGN [
      BendIn "1150.0;400.0"
    ]
    Selection [
      openedmapping ""
    ]
    graphics [
      fill "#000000"
      outline "#000000"
      Line [
        point [ x 0.0 y 0.0 ]
        point [ x 1150.0 y 440.0 ]
        point [ x 1150.0 y 400.0 ]
        point [ x 0.0 y 0.0 ]
      ]
      arrow "none"
      frameThickness 2.0
      gradient 0.0
      rounding 5.0
      type "org.graffiti.plugins.views.defaults.PolyLineEdgeShape"
      thickness 1.0
    ]
    sbgn [
      role "LOGICARC"
    ]
  ]
  edge [
    id 152
    zlevel -16

    source 43
    target 178
    SBGN [
      BendIn "1150.0;400.0"
    ]
    Selection [
      openedmapping ""
    ]
    graphics [
      fill "#000000"
      outline "#000000"
      Line [
        point [ x 0.0 y 0.0 ]
        point [ x 1150.0 y 440.0 ]
        point [ x 1150.0 y 400.0 ]
        point [ x 0.0 y 0.0 ]
      ]
      arrow "none"
      frameThickness 2.0
      gradient 0.0
      rounding 5.0
      type "org.graffiti.plugins.views.defaults.PolyLineEdgeShape"
      thickness 1.0
    ]
    sbgn [
      role "LOGICARC"
    ]
  ]
  edge [
    id 153
    zlevel -16

    source 174
    target 173
    SBGN [
      BendIn "1030.0;480.0"
    ]
    Selection [
      openedmapping ""
    ]
    graphics [
      fill "#000000"
      outline "#000000"
      Line [
        point [ x 0.0 y 0.0 ]
        point [ x 1030.0 y 480.0 ]
        point [ x 0.0 y 0.0 ]
      ]
      arrow "none"
      frameThickness 2.0
      gradient 0.0
      rounding 5.0
      type "org.graffiti.plugins.views.defaults.PolyLineEdgeShape"
      thickness 1.0
    ]
    sbgn [
      role "CONSUMPTION"
    ]
  ]
  edge [
    id 154
    zlevel -16

    source 173
    target 177
    SBGN [
      BendOut "1030.0;440.0"
    ]
    Selection [
      openedmapping ""
    ]
    graphics [
      fill "#000000"
      outline "#000000"
      Line [
        point [ x 0.0 y 0.0 ]
        point [ x 1030.0 y 440.0 ]
        point [ x 0.0 y 0.0 ]
      ]
      arrow "last"
      frameThickness 2.0
      gradient 0.0
      rounding 5.0
      type "org.graffiti.plugins.views.defaults.PolyLineEdgeShape"
      thickness 1.0
    ]
    sbgn [
      role "PRODUCTION"
    ]
  ]
  edge [
    id 155
    zlevel -16

    source 177
    target 172
    Selection [
      openedmapping ""
    ]
    graphics [
      fill "#000000"
      outline "#000000"
      Line [
        point [ x 0.0 y 0.0 ]
        point [ x 1070.0 y 280.0 ]
        point [ x 0.0 y 0.0 ]
      ]
      arrow "last"
      arrowheadstyle "trigger"
      frameThickness 2.0
      gradient 0.0
      rounding 5.0
      type "org.graffiti.plugins.views.defaults.PolyLineEdgeShape"
      thickness 15.0
    ]
    sbgn [
      role "NECESSARYSTIMULATION"
    ]
  ]
  edge [
    id 156
    zlevel -16

    source 172
    target 180
    SBGN [
      BendOut "1097.0;237.0"
    ]
    Selection [
      openedmapping ""
    ]
    graphics [
      fill "#000000"
      outline "#000000"
      Line [
        point [ x 0.0 y 0.0 ]
        point [ x 1097.0 y 237.0 ]
        point [ x 0.0 y 0.0 ]
      ]
      arrow "last"
      frameThickness 2.0
      gradient 0.0
      rounding 5.0
      type "org.graffiti.plugins.views.defaults.PolyLineEdgeShape"
      thickness 1.0
    ]
    sbgn [
      role "PRODUCTION"
    ]
  ]
  edge [
    id 157
    zlevel -16

    source 178
    target 172
    SBGN [
      BendOut "1150.0;320.0"
    ]
    Selection [
      openedmapping ""
    ]
    graphics [
      fill "#000000"
      outline "#000000"
      Line [
        point [ x 0.0 y 0.0 ]
        point [ x 1150.0 y 320.0 ]
        point [ x 1150.0 y 300.0 ]
        point [ x 1110.0 y 300.0 ]
        point [ x 0.0 y 0.0 ]
      ]
      arrow "last"
      arrowheadstyle "stimulation"
      frameThickness 2.0
      gradient 0.0
      rounding 5.0
      type "org.graffiti.plugins.views.defaults.PolyLineEdgeShape"
      thickness 15.0
    ]
    sbgn [
      role "STIMULATION"
    ]
  ]
  edge [
    id 158
    zlevel -16

    source 183
    target 173
    SBGN [
      BendIn "1030.0;480.0"
    ]
    Selection [
      openedmapping ""
    ]
    graphics [
      fill "#000000"
      outline "#000000"
      Line [
        point [ x 0.0 y 0.0 ]
        point [ x 1030.0 y 480.0 ]
        point [ x 0.0 y 0.0 ]
      ]
      arrow "none"
      frameThickness 2.0
      gradient 0.0
      rounding 5.0
      type "org.graffiti.plugins.views.defaults.PolyLineEdgeShape"
      thickness 1.0
    ]
    sbgn [
      role "CONSUMPTION"
    ]
  ]
  edge [
    id 159
    zlevel -16

    source 179
    target 132
    Selection [
      openedmapping ""
    ]
    graphics [
      fill "#000000"
      outline "#000000"
      Line [
        point [ x 0.0 y 0.0 ]
        point [ x 1320.0 y 330.0 ]
        point [ x 1430.0 y 330.0 ]
        point [ x 0.0 y 0.0 ]
      ]
      arrow "last"
      arrowheadstyle "stimulation"
      frameThickness 2.0
      gradient 0.0
      rounding 5.0
      type "org.graffiti.plugins.views.defaults.PolyLineEdgeShape"
      thickness 15.0
    ]
    sbgn [
      role "STIMULATION"
    ]
  ]
  edge [
    id 160
    zlevel -16

    source 179
    target 88
    Selection [
      openedmapping ""
    ]
    graphics [
      fill "#000000"
      outline "#000000"
      Line [
        point [ x 0.0 y 0.0 ]
        point [ x 1390.0 y 490.0 ]
        point [ x 1620.0 y 490.0 ]
        point [ x 0.0 y 0.0 ]
      ]
      arrow "last"
      arrowheadstyle "stimulation"
      frameThickness 2.0
      gradient 0.0
      rounding 5.0
      type "org.graffiti.plugins.views.defaults.PolyLineEdgeShape"
      thickness 15.0
    ]
    sbgn [
      role "STIMULATION"
    ]
  ]
  edge [
    id 161
    zlevel -16

    source 45
    target 107
    SBGN [
      BendIn "620.0;1300.0"
    ]
    Selection [
      openedmapping ""
    ]
    graphics [
      fill "#000000"
      outline "#000000"
      Line [
        point [ x 0.0 y 0.0 ]
        point [ x 1320.0 y 1040.0 ]
        point [ x 1190.0 y 1040.0 ]
        point [ x 620.0 y 1040.0 ]
        point [ x 620.0 y 1260.0 ]
        point [ x 620.0 y 1300.0 ]
        point [ x 0.0 y 0.0 ]
      ]
      arrow "none"
      frameThickness 2.0
      gradient 0.0
      rounding 5.0
      type "org.graffiti.plugins.views.defaults.PolyLineEdgeShape"
      thickness 1.0
    ]
    sbgn [
      role "CONSUMPTION"
    ]
  ]
  edge [
    id 162
    zlevel -16

    source 47
    target 22
    SBGN [
      BendIn "1060.0;1130.0"
    ]
    Selection [
      openedmapping ""
    ]
    graphics [
      fill "#000000"
      outline "#000000"
      Line [
        point [ x 0.0 y 0.0 ]
        point [ x 1070.0 y 1110.0 ]
        point [ x 1060.0 y 1130.0 ]
        point [ x 0.0 y 0.0 ]
      ]
      arrow "none"
      frameThickness 2.0
      gradient 0.0
      rounding 5.0
      type "org.graffiti.plugins.views.defaults.PolyLineEdgeShape"
      thickness 1.0
    ]
    sbgn [
      role "CONSUMPTION"
    ]
  ]
  edge [
    id 163
    zlevel -16

    source 20
    target 22
    SBGN [
      BendIn "1060.0;1130.0"
    ]
    Selection [
      openedmapping ""
    ]
    graphics [
      fill "#000000"
      outline "#000000"
      Line [
        point [ x 0.0 y 0.0 ]
        point [ x 1180.0 y 1110.0 ]
        point [ x 1070.0 y 1110.0 ]
        point [ x 1060.0 y 1130.0 ]
        point [ x 0.0 y 0.0 ]
      ]
      arrow "none"
      frameThickness 2.0
      gradient 0.0
      rounding 5.0
      type "org.graffiti.plugins.views.defaults.PolyLineEdgeShape"
      thickness 1.0
    ]
    sbgn [
      role "CONSUMPTION"
    ]
  ]
  edge [
    id 164
    zlevel -16

    source 186
    target 160
    SBGN [
      BendIn "440.0;1300.0"
    ]
    Selection [
      openedmapping ""
    ]
    graphics [
      fill "#000000"
      outline "#000000"
      Line [
        point [ x 0.0 y 0.0 ]
        point [ x 370.0 y 1130.0 ]
        point [ x 440.0 y 1250.0 ]
        point [ x 440.0 y 1300.0 ]
        point [ x 0.0 y 0.0 ]
      ]
      arrow "none"
      frameThickness 2.0
      gradient 0.0
      rounding 5.0
      type "org.graffiti.plugins.views.defaults.PolyLineEdgeShape"
      thickness 1.0
    ]
    sbgn [
      role "CONSUMPTION"
    ]
  ]
  edge [
    id 165
    zlevel -16

    source 189
    target 107
    SBGN [
      BendIn "620.0;1300.0"
    ]
    Selection [
      openedmapping ""
    ]
    graphics [
      fill "#000000"
      outline "#000000"
      Line [
        point [ x 0.0 y 0.0 ]
        point [ x 620.0 y 1260.0 ]
        point [ x 620.0 y 1300.0 ]
        point [ x 0.0 y 0.0 ]
      ]
      arrow "none"
      frameThickness 2.0
      gradient 0.0
      rounding 5.0
      type "org.graffiti.plugins.views.defaults.PolyLineEdgeShape"
      thickness 1.0
    ]
    sbgn [
      role "CONSUMPTION"
    ]
  ]
  edge [
    id 166
    zlevel -16

    source 190
    target 191
    SBGN [
      BendIn "2030.0;750.0"
    ]
    Selection [
      openedmapping ""
    ]
    graphics [
      fill "#000000"
      outline "#000000"
      Line [
        point [ x 0.0 y 0.0 ]
        point [ x 2030.0 y 750.0 ]
        point [ x 0.0 y 0.0 ]
      ]
      arrow "none"
      frameThickness 2.0
      gradient 0.0
      rounding 5.0
      type "org.graffiti.plugins.views.defaults.PolyLineEdgeShape"
      thickness 1.0
    ]
    sbgn [
      role "CONSUMPTION"
    ]
  ]
  edge [
    id 167
    zlevel -16

    source 191
    target 192
    SBGN [
      BendOut "2070.0;750.0"
    ]
    Selection [
      openedmapping ""
    ]
    graphics [
      fill "#000000"
      outline "#000000"
      Line [
        point [ x 0.0 y 0.0 ]
        point [ x 2070.0 y 750.0 ]
        point [ x 0.0 y 0.0 ]
      ]
      arrow "last"
      frameThickness 2.0
      gradient 0.0
      rounding 5.0
      type "org.graffiti.plugins.views.defaults.PolyLineEdgeShape"
      thickness 1.0
    ]
    sbgn [
      role "PRODUCTION"
    ]
  ]
  edge [
    id 168
    zlevel -16

    source 43
    target 191
    Selection [
      openedmapping ""
    ]
    graphics [
      fill "#000000"
      outline "#000000"
      Line [
        point [ x 0.0 y 0.0 ]
        point [ x 1480.0 y 740.0 ]
        point [ x 1480.0 y 800.0 ]
        point [ x 2050.0 y 800.0 ]
        point [ x 0.0 y 0.0 ]
      ]
      arrow "last"
      arrowheadstyle "stimulation"
      frameThickness 2.0
      gradient 0.0
      rounding 5.0
      type "org.graffiti.plugins.views.defaults.PolyLineEdgeShape"
      thickness 15.0
    ]
    sbgn [
      role "STIMULATION"
    ]
  ]
  edge [
    id 169
    zlevel -16

    source 192
    target 91
    Selection [
      openedmapping ""
    ]
    graphics [
      fill "#000000"
      outline "#000000"
      arrow "last"
      arrowheadstyle "stimulation"
      frameThickness 2.0
      gradient 0.0
      rounding 5.0
      thickness 15.0
    ]
    sbgn [
      role "STIMULATION"
    ]
  ]
  edge [
    id 170
    zlevel -16

    source 48
    target 193
    SBGN [
      BendIn "610.0;580.0"
    ]
    Selection [
      openedmapping ""
    ]
    graphics [
      fill "#000000"
      outline "#000000"
      Line [
        point [ x 0.0 y 0.0 ]
        point [ x 900.0 y 580.0 ]
        point [ x 610.0 y 580.0 ]
        point [ x 0.0 y 0.0 ]
      ]
      arrow "none"
      frameThickness 2.0
      gradient 0.0
      rounding 5.0
      type "org.graffiti.plugins.views.defaults.PolyLineEdgeShape"
      thickness 1.0
    ]
    sbgn [
      role "LOGICARC"
    ]
  ]
  edge [
    id 171
    zlevel -16

    source 164
    target 193
    SBGN [
      BendIn "610.0;580.0"
    ]
    Selection [
      openedmapping ""
    ]
    graphics [
      fill "#000000"
      outline "#000000"
      Line [
        point [ x 0.0 y 0.0 ]
        point [ x 640.0 y 580.0 ]
        point [ x 610.0 y 580.0 ]
        point [ x 0.0 y 0.0 ]
      ]
      arrow "none"
      frameThickness 2.0
      gradient 0.0
      rounding 5.0
      type "org.graffiti.plugins.views.defaults.PolyLineEdgeShape"
      thickness 1.0
    ]
    sbgn [
      role "LOGICARC"
    ]
  ]
  edge [
    id 172
    zlevel -16

    source 193
    target 61
    SBGN [
      BendOut "530.0;580.0"
    ]
    Selection [
      openedmapping ""
    ]
    graphics [
      fill "#000000"
      outline "#000000"
      Line [
        point [ x 0.0 y 0.0 ]
        point [ x 530.0 y 580.0 ]
        point [ x 510.0 y 580.0 ]
        point [ x 0.0 y 0.0 ]
      ]
      arrow "last"
      arrowheadstyle "stimulation"
      frameThickness 2.0
      gradient 0.0
      rounding 5.0
      type "org.graffiti.plugins.views.defaults.PolyLineEdgeShape"
      thickness 15.0
    ]
    sbgn [
      role "STIMULATION"
    ]
  ]
  edge [
    id 173
    zlevel -16

    source 57
    target 193
    SBGN [
      BendIn "610.0;580.0"
    ]
    Selection [
      openedmapping ""
    ]
    graphics [
      fill "#000000"
      outline "#000000"
      Line [
        point [ x 0.0 y 0.0 ]
        point [ x 800.0 y 520.0 ]
        point [ x 640.0 y 580.0 ]
        point [ x 610.0 y 580.0 ]
        point [ x 0.0 y 0.0 ]
      ]
      arrow "none"
      frameThickness 2.0
      gradient 0.0
      rounding 5.0
      type "org.graffiti.plugins.views.defaults.PolyLineEdgeShape"
      thickness 1.0
    ]
    sbgn [
      role "LOGICARC"
    ]
  ]
  edge [
    id 174
    source 210
    target 49
    SBGN [
      BendIn "640.0;230.0"
    ]
    Selection [
      openedmapping ""
    ]
    graphics [
      fill "#000000"
      outline "#000000"
      Line [
        point [ x 0.0 y 0.0 ]
        point [ x 660.0 y 230.0 ]
        point [ x 640.0 y 230.0 ]
        point [ x 0.0 y 0.0 ]
      ]
      arrow "none"
      frameThickness 2.0
      gradient 0.0
      rounding 5.0
      type "org.graffiti.plugins.views.defaults.PolyLineEdgeShape"
      thickness 1.0
    ]
    sbgn [
      role "LOGICARC"
    ]
  ]
  edge [
    id 175
    source 210
    target 59
    SBGN [
      BendIn "620.0;440.0"
    ]
    Selection [
      openedmapping ""
    ]
    graphics [
      fill "#000000"
      outline "#000000"
      Line [
        point [ x 0.0 y 0.0 ]
        point [ x 660.0 y 440.0 ]
        point [ x 620.0 y 440.0 ]
        point [ x 0.0 y 0.0 ]
      ]
      arrow "none"
      frameThickness 2.0
      gradient 0.0
      rounding 5.0
      type "org.graffiti.plugins.views.defaults.PolyLineEdgeShape"
      thickness 1.0
    ]
    sbgn [
      role "LOGICARC"
    ]
  ]
]
